# Supplementary material for: Host Adaptive Evolution of Avian-Origin H3N2 Canine Influenza Virus
Source: Front Microbiol. 2021 Jun 14;12:655228. doi: 10.3389/fmicb.2021.655228 (PMC8236823; doi:10.3389/fmicb.2021.655228)
Supplement: Supplementary Table 1 — Strain information (strain name, accession number, host, subtype, location) for the selection and amino acid frequency analyses associated with AIV (Sheet 1), H3N2 CIV (Sheet 2), and H3N8 CIV (Sheet 3). Actual sequence number for each dataset that were used for identifying effective substitutions over epidemiological time for H3N2 CIV has also been provided in Sheet 4. [file Table_1.XLSX]

## Sheet: H3N2 AIV(Sheet 1)
Strain name	Host	Subtype	Location	H3	MP	N2	NP	NS	PA	PB1	PB2
A/American_black_duck/Alberta/96/2016	American_Black_Duck	H3N6	Canada	MF613845					MF613801
A/American_green_winged_teal/Alaska/103773/2008	American_Green_Winged_Teal	H3N8	USA	KX714370					KX714369
A/American_green_winged_teal/Alaska/133672/2009	American_Green_Winged_Teal	H3N8	USA	KX714402
A/American_green_winged_teal/Alaska/133766/2009	American_Green_Winged_Teal	H3N8	USA	KX714410
A/American_green_winged_teal/Alaska/137896/2009	American_Green_Winged_Teal	H3N8	USA	KX714442
A/American_green_winged_teal/Alaska/137916/2009	American_Green_Winged_Teal	H3N8	USA	KX714450
A/American_green_winged_teal/Alaska/306/2014	American_Green_Winged_Teal	H3N3	USA	KT338349
A/American_green_winged_teal/Alaska/44419_233/2008	American_Green_Winged_Teal	H3N6	USA	JX080729
A/American_green_winged_teal/Alaska/44493_579/2009	American_Green_Winged_Teal	H3N8	USA	JX080734
A/American_green_winged_teal/Alaska/44493_588/2009	American_Green_Winged_Teal	H3N8	USA	JX080735			JX081097
A/American_green_winged_teal/Alaska/478/2014	American_Green_Winged_Teal	H3N1	USA	KT338420					KT338419
A/American_green_winged_teal/Alaska/524/2014	American_Green_Winged_Teal	H3N8	USA	KT338452
A/American_green_winged_teal/Alaska/98313/2008	American_Green_Winged_Teal	H3N8	USA	KX714362
A/American_green_winged_teal/Interior_Alaska/10BM08222R0/2010	American_Green_Winged_Teal	H3N8	USA	CY143556
A/American_green_winged_teal/Interior_Alaska/4/2007	Green_Winged_Teal	H3N8	USA	CY039802					CY039801
A/American_green_winged_teal/Interior_Alaska/7MP1651/2007	American_Green_Winged_Teal	H3N8	USA	CY077238					CY077243
A/American_green_winged_teal/Interior_Alaska/9BM12714R1/2009	American_Green_Winged_Teal	H3N8	USA	CY143444					CY143449
A/American_widgeon/Interior_Alaska/1/2007	American_Wigeon	H3N8	USA	CY035807					CY035806
A/American_wigeon/Interior_Alaska/7MP1726/2007	American_Wigeon	H3N8	USA	CY078915
A/American_Wigeon/Utah/D1615126/2016	American_Wigeon	H3N2	USA	MK928140		MK928142
A/Anas_plathyrhynchos/Spain/0454/2006	Mallard	H3N8	Spain	FN386461
A/Anas_platyrhynchos/Belgium/11027_19/2017	Mallard	H3N8	Belgium	MT406865	MT406866			MT406869		MT406871
A/Anas_platyrhynchos/Belgium/12827/2007	Mallard	H3N8	Belgium	HM570058	HM570059			HM570062		HM570064
A/Anas_platyrhynchos/Belgium/3950_8/2015	Mallard	H3N8	Belgium	MT406985	MT406986		MT406988			MT406991
A/Anas_platyrhynchos/Belgium/7827/2018	Mallard	H3N8	Belgium	MT407033	MT407034		MT407036			MT407039
A/Anas_platyrhynchos/Belgium/8295/2016	Mallard	H3N1	Belgium	MT407065	MT407066					MT407071
A/aquatic_bird/Hong_Kong/399/99	Aquatic_Bird	H3N8	Hong_Kong	AJ427297	AJ427299			AJ427300
A/aquatic_bird/Korea/CN_1/2004	Aquatic_Bird	H3N6	South_Korea	EU301210
A/aquatic_bird/Korea/CN_3/2005	Aquatic_Bird	H3N1	South_Korea	EU301212
A/aquatic_bird/Korea/CN_4/2006	Aquatic_Bird	H3N3	South_Korea	EU301213
A/aquatic_bird/Korea/JN_2/2006	Aquatic_Bird	H3N2	South_Korea	EU301215
A/aquatic_bird/Korea/KN_5/2006	Aquatic_Bird	H3N6	South_Korea	EU301220
A/aquatic_bird/South_Korea/sw006/2016	Aquatic_Bird	H3N3	South_Korea	MG386182	MG386183					MG386188	MG386189
A/Arenaria_interpres/Belgium/9365_2/2019	Ruddy_Turnstone	H3N8	Belgium	MT407145	MT407146			MT407149		MT407151
A/avian/Japan/8KI0040/2008	Avian	H3N5	Japan	CY079275	CY079276					CY079281
A/avian/Japan/8KI0068/2008	Avian	H3N6	Japan	CY079267	CY079268			CY079271		CY079273
A/avian/Japan/8KI0102/2008	Avian	H3N8	Japan	CY079259	CY079260					CY079265
A/avian/Japan/8KI0129/2008	Avian	H3N8	Japan	CY079251	CY079252		CY079254			CY079257
A/avian/Japan/8KI0150/2008	Avian	H3N8	Japan	CY079235	CY079236				CY079240	CY079241
A/avian/Japan/8KI0162/2008	Avian	H3N8	Japan	CY079227						CY079233
A/baikal_teal/Shanghai/SH_101/2013	Baikal_Teal	H3N2	China	KJ907511	KJ907514	KJ907513				KJ907509
A/baikal_teal/Shanghai/SH_104/2013	Baikal_Teal	H3N2	China	KJ907727	KJ907730					KJ907725
A/baikal_teal/Shanghai/SH_89/2013	Baikal_Teal	H3N2	China	KJ907503	KJ907506	KJ907505		KJ907507		KJ907501	KJ907500
A/baikal_teal/Shanghai/SH_90/2013	Baikal_Teal	H3N8	China	KJ907543	KJ907546					KJ907541
A/baikal_teal/Xianghai/XH_15F/2012	Baikal_Teal	H3N8	China	KJ907551	KJ907554		KJ907552	KJ907555		KJ907549	KJ907548
A/baikal_teal/Xianghai/XH_28C/2012	Baikal_Teal	H3N1	China	KJ907495	KJ907498					KJ907493	KJ907492
A/barnacle_goose/Netherlands/2/2014	Goose	H3N6	Netherlands	MF146036	MF146104					MF148020
A/Bewick_swan/Netherlands/5/2007	Bewicks_Swan	H3N6	Netherlands	MF146934	MF147499			MF147347		MF147392
A/blue_winged_teal/Alberta/162/2017	Blue_Winged_Teal	H3N8	Canada	MH411757
A/blue_winged_teal/Alberta/164/2017	Blue_Winged_Teal	H3N8	Canada	MH412105
A/chestnut_teal/Victoria/1/2004	Teal	H3N2	Australia	CY094935	CY094936	CY094937		CY094939			CY094942
A/chicken/Belgium/460/2019	Chicken	H3N1	Belgium	MN435596	MN435599			MN435600		MN435594
A/chicken/Ganzhou/GZ157/2016	Chicken	H3N2	China	KY415634	KY415678	KY415722		KY415942			KY415898
A/chicken/Ganzhou/GZ43/2016	Chicken	H3N2	China	KY415635	KY415679	KY415723	KY415767	KY415943			KY415899
A/chicken/Guangdong/01/2013	Chicken	H3N2	China	KJ917390	KJ917395	KJ917394				KM041309
A/chicken/Guangdong/G1863/2014	Chicken	H3	China	KP765881
A/chicken/Guangxi/015C10/2009	Chicken	H3N2	China	KT022237	KT022244	KT022238		KT022243		KT022241	KT022242
A/chicken/Guangxi/073C2/2010	Chicken	H3N2	China	KT022261	KT022268	KT022262		KT022267		KT022265	KT022266
A/chicken/Guangxi/125C8/2012	Pigeon	H3N2	China	KT022277	KT022284	KT022278	KT022279				KT022282
A/chicken/Guangxi/135C10/2013	Chicken	H3N2	China	KT022293	KT022300	KT022294	KT022295	KT022299		KT022297	KT022298
A/chicken/Guangxi/165C7/2014	Chicken	H3N2	China	KT022317	KT022324	KT022318	KT022319	KT022323			KT022322
A/chicken/Guangxi/2117/2010	Chicken	H3N8	China	HQ874606
A/chicken/Korea/LPM03/2004	Chicken	H3N2	South_Korea	EU301222		EU301285
A/chicken/Korea/LPM17/2004	Chicken	H3N2	South_Korea	EU301224		EU301287
A/chicken/Korea/LPM43/2005	Chicken	H3N2	South_Korea	EU301231		EU301294
A/chicken/Korea/LPM44/2005	Chicken	H3N2	South_Korea	EU301232		EU301295
A/chicken/Korea/LPM61/2005	Chicken	H3N2	South_Korea	EU301234		EU301297
A/chicken/Korea/LPM67/2006	Chicken	H3N2	South_Korea	EU301236		EU301299
A/chicken/Korea/LPM88/2006	Chicken	H3N2	South_Korea	EU301238		EU301301
A/chicken/Korea/S6/03	Chicken	H3N2	South_Korea	AY862607		AY862639
A/chicken/Laos/A0573/2007	Chicken	H3N8	Laos	CY040966	CY040969
A/chicken/Nanchang/7_010/2000	Chicken	H3N6	China	CY006013	CY005448		CY014610	CY005450		CY005452	CY005453
A/chicken/Nanjing/B854_2/2011	Chicken	H3N8	China	KU158890	KU158897			KU158918		KU158932	KU158939
A/chicken/Pakistan/NARC_16945/2010	Chicken	H3N1	Pakistan	HQ165996	HQ165999			HQ166000
A/chicken/Shanghai/LPM2/2013	Chicken	H3N2	China	KM222548	KM222551	KM222550		KM222552		KM222546
A/chicken/Vietnam/G14/2008	Chicken	H3N8	Viet_Nam	AB593455	AB593458		AB593456	AB593459		AB593453	AB593452
A/common_eider/Netherlands/1/2006Segment:_1_	Common_Eider	H3N8	Netherlands	CY041338			CY041341	CY041342
A/common_shelduck/Mongolia/2076/2011	Shelduck	H3N8	Mongolia	KF501077				KC871485		KC992222
A/common_shelduck/Mongolia/2106/2011	Shelduck	H3N8	Mongolia	KF501072						KC992217
A/common_teal/Mongolia/1906/2011	Teal	H3N8	Mongolia	KF501058						KC992199
A/common_Teal/Republic_of_Georgia/1/2011	Teal	H3N8	Georgia	CY185465	CY185466					CY185471
A/common_teal/Sweden/1/2003	Teal	H3N3	Sweden	CY060185	KF695250					CY060183
A/domestic_green_winged_teal/Hunan/2036/2007	Green_Winged_Teal	H3N6	China	KC709823	KC709826		KC709824	KC709827		KC709821	KC709820
A/double_crested_cormorant/California/20119_001/2007	Double_Crested_Cormorant	H3N8	USA	CY075949					CY075954
A/duck/Anhui/A1454/2014	Duck	H3N2	China	KP765882
A/duck/Anhui/A1455/2014	Duck	H3N2	China	KP765883
A/duck/Anhui/A1456/2014	Duck	H3N2	China	KP765884
A/duck/Anhui/A1457/2014	Duck	H3N2	China	KP765885
A/duck/Anhui/A1458/2014	Duck	H3N2	China	KP765886
A/duck/Anhui/A1463/2014	Duck	H3N2	China	KP765888
A/duck/Anhui/A1466/2014	Duck	H3	China	KP765890
A/duck/Anhui/A1467/2014	Duck	H3N2	China	KP765891
A/duck/Anhui/A1472/2014	Duck	H3N2	China	KP765892
A/duck/Anhui/A1611/2014	Duck	H3	China	KP765897
A/duck/Anhui/A1650/2014	Duck	H3	China	KP765899
A/duck/Anhui/A1651/2014	Duck	H3N8	China	KP765900
A/duck/Anhui/A1710/2014	Duck	H3N2	China	KP765901
A/duck/Anhui/A1785/2014	Duck	H3N2	China	KP765903
A/duck/Anhui/A1786/2014	Duck	H3N2	China	KP765904
A/duck/Anhui/A1789/2014	Duck	H3N2	China	KP765906
A/duck/Anhui/A1790/2014	Duck	H3N2	China	KP765907
A/duck/Anhui/A1796/2014	Duck	H3N2	China	KP765910
A/duck/Anhui/A1803/2014	Duck	H3N2	China	KP765912
A/duck/Anhui/A1804/2014	Duck	H3	China	KP765913
A/duck/Anhui/A1808/2014	Duck	H3N2	China	KP765914
A/duck/Anhui/A1809/2014	Duck	H3N2	China	KP765915
A/duck/Anhui/A1819/2014	Duck	H3N2	China	KP765920
A/duck/Anhui/A1820/2014	Duck	H3N2	China	KP765921
A/duck/Anhui/A1827/2014	Duck	H3N2	China	KP765923
A/duck/Anhui/A1830/2014	Duck	H3N2	China	KP765924
A/duck/Anhui/A1832/2014	Duck	H3N2	China	KP765926
A/duck/Anhui/A1834/2014	Duck	H3N2	China	KP765927
A/duck/Anhui/A1836/2014	Duck	H3N2	China	KP765929
A/duck/Anhui/A1838/2014	Duck	H3N2	China	KP765930
A/duck/Anhui/A1841/2014	Duck	H3N2	China	KP765932
A/duck/Anhui/A1843/2014	Duck	H3N2	China	KP765933
A/duck/Anhui/A1849/2014	Duck	H3N2	China	KP765934
A/duck/Anhui/A1860/2014	Duck	H3N2	China	KP765935
A/duck/Anhui/A1861/2014	Duck	H3N2	China	KP765936
A/duck/Anhui/A1862/2014	Duck	H3N2	China	KP765937
A/duck/Anhui/A1870/2014	Duck	H3N2	China	KP765939
A/duck/Anhui/A1876/2014	Duck	H3N2	China	KP765940
A/duck/Anhui/A1885/2014	Duck	H3N2	China	KP765944
A/duck/Anhui/A1886/2014	Duck	H3N2	China	KP765945
A/duck/Anhui/A1887/2014	Duck	H3N2	China	KP765946
A/duck/Anhui/A1888/2014	Duck	H3N2	China	KP765947
A/duck/Anhui/D293/2014	Duck	H3N2	China	KT022355	KT022358	KT022357		KT022359		KT022353	KT022352
A/duck/Bangladesh/26918/2015	Duck	H3N6	Bangladesh	KY635482	KY635602		KY635636			KY635797
A/duck/Bangladesh/26948/2015	Duck	H3N6	Bangladesh	KY635661				KY635792		KY635604
A/duck/Bangladesh/30824/2016	Duck	H3N8	Bangladesh	MG042138	MG042199			MG042169		MG042145
A/duck/Bangladesh/30828/2016	Duck	H3N8	Bangladesh	MG042426
A/duck/Bangladesh/31019/2016	Duck	H3N2	Bangladesh	MG042127	MG042271	MG042337	MG042097	MG042252		MG042282
A/duck/Bangladesh/33137/2017	Mallard	H3N2	Bangladesh	MH135332	MH135625	MH135632	MH135497			MH135454
A/duck/Bangladesh/34186/2017	Duck	H3N1	Bangladesh	MH791683	MH791715		MH791917	MH791921		MH791547
A/duck/Bangladesh/35669/2018	Duck	H3N8	Bangladesh	MN209525	MN209521		MN209522			MN209524
A/duck/Beijing/33/04	Duck	H3N8	China	EU492529
A/duck/Beijing/40/04	Duck	H3N8	China	EU492530	EU492524					EU492494	EU492488
A/duck/Beijing/44/04	Duck	H3N8	China	EU492531
A/duck/Beijing/56/05	Duck	H3N8	China	EU492532
A/duck/Beijing/59/05	Duck	H3N8	China	EU492533
A/duck/Beijing/61/05	Duck	H3N8	China	EU492534						EU492498	EU492492
A/duck/Chiba/1/2008	Duck	H3N8	Japan	AB537472
A/duck/Chiba/10/2006	Duck	H3N8	Japan	AB537462
A/duck/Chiba/14/2006	Duck	H3N8	Japan	AB537463
A/duck/Chiba/2/2006	Duck	H3N8	Japan	AB537454
A/duck/Chiba/20/2006	Duck	H3N8	Japan	AB537464
A/duck/Chiba/24/2006	Duck	H3N8	Japan	AB537465
A/duck/Chiba/3/2006	Duck	H3N8	Japan	AB537455
A/duck/Chiba/3/2008	Duck	H3N8	Japan	AB537473
A/duck/Chiba/31/2006	Duck	H3N8	Japan	AB537466
A/duck/Chiba/4/2006	Duck	H3N8	Japan	AB537456
A/duck/Chiba/4/2008	Duck	H3N8	Japan	AB537474
A/duck/Chiba/43/2006	Duck	H3N8	Japan	AB537467
A/duck/Chiba/44/2006	Duck	H3N8	Japan	AB537468
A/duck/Chiba/6/2006	Duck	H3N8	Japan	AB537458
A/duck/Chiba/7/2006	Duck	H3N8	Japan	AB537459
A/duck/Chiba/7/2008	Duck	H3N8	Japan	AB537475
A/duck/Fujian/SD063/2017	Duck	H3N3	China	MG204059	MG204060					MG204065
A/duck/Guangdong/455/2000	Duck	H3N9	China	KF258949	KF259293			KF260056			KF260788
A/duck/Guangdong/G2001/2014	Duck	H3	China	KP767545
A/duck/Guangdong/G3077/2014	Duck	H3	China	KP767629
A/duck/Guangdong/G3604/2014	Duck	H3	China	KP767631
A/duck/Guangdong/W12/2011	Duck	H3N2	China	JX175253	JX175256	JX175255		JX175257
A/duck/Guangxi/015D2/2009	Duck	H3N2	China	KT022245	KT022252	KT022246		KT022251
A/duck/Guangxi/057D6/2010	Duck	H3N2	China	KT022253	KT022260	KT022254		KT022259		KT022257	KT022258
A/duck/Guangxi/112D4/2012	Duck	H3N2	China	KT022269	KT022276	KT022270		KT022275		KT022273
A/duck/Guangxi/135D20/2013	Duck	H3N2	China	KT022301	KT022308	KT022302		KT022307			KT022306
A/duck/Guangxi/175D12/2014	Duck	H3N6	China	KR919740	KR919747		KR919742	KR919746			KR919745
A/duck/Guangxi/69/2009	Duck	H3N8	China	HQ647010
A/duck/GuangXi/N42/2009	Duck	H3N2	China	JN003630
A/duck/Hokkaido/10/2015	Waterfowl	H3N6	Japan	LC339731	LC339734		LC339732	LC339735		LC339729
A/duck/Hokkaido/102/2014	Waterfowl	H3N8	Japan	LC339739	LC339742					LC339737	LC339736
A/duck/Hokkaido/103/2014	Waterfowl	H3N8	Japan	LC339747	LC339750					LC339745	LC339744
A/duck/Hokkaido/12/2015	Waterfowl	H3N8	Japan	LC332499	LC332502			LC332503		LC332497
A/duck/Hokkaido/15/2015	Waterfowl	H3N8	Japan	LC332523	LC332526			LC332527		LC332521
A/duck/Hokkaido/17/2015	Waterfowl	H3N8	Japan	LC332531	LC332534			LC332535		LC332529
A/duck/Hokkaido/20/2015	Waterfowl	H3N8	Japan	LC339523						LC339521
A/duck/Hokkaido/221/2008	Duck	H3N6	Japan	LC371826	AB787508			LC371830	LC371825	LC371824
A/duck/Hokkaido/91/2014	Waterfowl	H3N8	Japan	LC339579	LC339582					LC339577
A/duck/Hokkaido/OBF2/2018	Waterfowl	H3N2	Japan	LC496328	LC496331	LC496330				LC496326
A/duck/Hokkaido/W144/2017	Duck	H3N2	Japan	MK592533	MK592536					MK592531
A/duck/Hokkaido/W150/2015	Duck	H3N2	Japan	MK978872	MK978875	MK978874				MK978870
A/duck/Hokkaido/W151/2017	Duck	H3N2	Japan	MK592541	MK592544					MK592539
A/duck/Hokkaido/W154/2017	Duck	H3N2	Japan	MK592549						MK592547
A/duck/Hokkaido/W4/2010	Duck	H3N8	Japan	LC339683	AB787510					LC339681
A/duck/Hokkaido/W70/2005	Duck	H3N8	Japan	LC490208
A/duck/Hubei/ZYSYF12/2015	Duck	H3N6	China	KY415604	KY415648		KY415736	KY415912		KY415824	KY415868
A/duck/Hubei/ZYSYF18/2015	Duck	H3N6	China	KY415605			KY415737			KY415825
A/duck/Hubei/ZYSYF2/2015	Duck	H3N6	China	KY415614	KY415658		KY415746	KY415922		KY415834	KY415878
A/duck/Hubei/ZYSYF21/2015	Duck	H3N6	China	KY415612			KY415744	KY415920		KY415832	KY415876
A/duck/Hubei/ZYSYF4/2015	Duck	H3N6	China	KY415603						KY415823	KY415867
A/duck/Hunan/121/2014	Duck	H3N2	China	KX121214	KX121217	KX121216	KX121215	KX121218			KX121211
A/duck/Hunan/122/2014	Duck	H3N2	China	KX121222		KX121224	KX121223	KX121226			KX121219
A/duck/Hunan/139/2014	Duck	H3N2	China	KX121230	KX121233	KX121232		KX121234			KX121227
A/duck/Hunan/146/2014	Duck	H3N6	China	KX121254			KX121255				KX121251
A/duck/Hunan/161/2015	Duck	H3N6	China	KX121262	KX121265		KX121263	KX121266			KX121259
A/duck/Hunan/199/2014	Duck	H3N8	China	KX121246	KX121249			KX121250
A/duck/Hunan/7/2015	Goose	H3N6	China	KX121270	KX121273			KX121274
A/duck/Hunan/S1256/2012	Duck	H3N8	China	CY146604	CY146607					CY146602
A/duck/Hunan/S1824/2012	Duck	H3N8	China	CY146628	CY146631		CY146629	CY146632		CY146626
A/duck/Italy/194659/2006	Duck	H3N2	Italy	FJ432762		FJ432764		FJ432766		FJ432768
A/duck/Jiangshu/YZ916/2016	Duck	H3N2	China	MG021165	MG021166	MG021167	MG021168	MG021169		MG021171	MG021172
A/duck/Jiangsu/26/2004	Duck	H3N2	China	KC261669	KC261672	KC261671	KC261670	KC261673		KC261667
A/duck/Jiangsu/4/2010	Duck	H3N6	China	KC261677			KC261678	KC261681		KC261675
A/duck/Jiangsu/AD/2016	Duck	H3N8	China	MH487492
A/duck/Jiangsu/J1436/2014	Duck	H3N2	China	KP765950
A/duck/Jiangsu/J1438/2014	Duck	H3N2	China	KP765951
A/duck/Jiangsu/J2186/2014	Duck	H3	China	KP767558
A/duck/Jiangsu/J2200/2014	Duck	H3	China	KP767562
A/duck/Jiangsu/J2202/2014	Duck	H3	China	KP767563
A/duck/Jiangsu/J2278/2014	Duck	H3	China	KP767567
A/duck/Jiangsu/J2280/2014	Duck	H3	China	KP767568
A/duck/Jiangsu/J2283/2014	Duck	H3	China	KP767571
A/duck/Jiangsu/J2284/2014	Duck	H3	China	KP767572
A/duck/Jiangsu/J2406/2014	Duck	H3	China	KP767583
A/duck/Jiangsu/J2411/2014	Duck	H3	China	KP767585
A/duck/Jiangsu/J2420/2014	Duck	H3	China	KP767587
A/duck/Jiangsu/J2843/2014	Duck	H3	China	KP767588
A/duck/Jiangsu/J3246/2014	Duck	H3	China	KP767632
A/duck/Jiangsu/J3602/2014	Duck	H3	China	KP767633
A/duck/Jiangsu/J3722/2014	Duck	H3	China	KP767634
A/duck/Jiangsu/J3741/2014	Duck	H3	China	KP767635
A/duck/Jiangsu/J3781/2014	Duck	H3	China	KP767636
A/duck/Jiangsu/J3784/2014	Duck	H3	China	KP767637
A/duck/Jiangsu/JF356/2014	Duck	H3	China	KP767641
A/duck/Korea/A122/10	Duck	H3N6	South_Korea	JN244246	JN244133			JN244258		JN244203
A/duck/Korea/HP68/2007	Duck	H3N6	South_Korea	JN087192
A/duck/Korea/HP69/2007	Duck	H3N6	South_Korea	JN087200
A/duck/Korea/JS53/2004	Duck	H3N2	South_Korea	JN087096		JN087098
A/duck/Korea/LPM01/2004	Duck	H3N2	South_Korea	EU301221		EU301284
A/duck/Korea/LPM09/2004	Duck	H3N2	South_Korea	EU301223		EU301286
A/duck/Korea/LPM18/2004	Duck	H3N2	South_Korea	EU301225		EU301288
A/duck/Korea/LPM22/2005	Duck	H3N2	South_Korea	EU301226		EU301289
A/duck/Korea/LPM23/2005	Duck	H3N2	South_Korea	EU301227
A/duck/Korea/LPM36/2005	Duck	H3N6	South_Korea	EU301228
A/duck/Korea/LPM38/2005	Duck	H3N6	South_Korea	EU301229
A/duck/Korea/LPM56/2005	Duck	H3N2	South_Korea	EU301233		EU301296
A/duck/Korea/LPM66/2006	Duck	H3N2	South_Korea	EU301235		EU301298
A/duck/Korea/LPM86/2006	Duck	H3N2	South_Korea	EU301237		EU301300
A/duck/Korea/LPM91/2006	Duck	H3N2	South_Korea	EU301239		EU301302
A/duck/Korea/LPM92/2006	Duck	H3N2	South_Korea	EU301240
A/duck/Korea/U10_2/2007	Duck	H3N6	South_Korea	JN087160
A/duck/Korea/U12/2007	Duck	H3N2	South_Korea	JN087168
A/duck/Korea/U14_1/2007	Duck	H3N2	South_Korea	JN087176
A/duck/Korea/U14_2/2007	Duck	H3N2	South_Korea	JN087184				JN087188
A/duck/Korea/U2_5/2007	Duck	H3N8	South_Korea	JN087128
A/duck/Korea/U5_2/2007	Duck	H3N8	South_Korea	JN087144
A/duck/Mongolia/103/2011	Waterfowl	H3N8	Mongolia	LC339755	LC339758					LC339753	LC339752
A/duck/Mongolia/1047/2009	Waterfowl	H3N8	Mongolia	LC339763						LC339761
A/duck/Mongolia/116/2011	Waterfowl	H3N8	Mongolia	LC339795						LC339793
A/duck/Mongolia/116/2015	Mallard	H3N8	Mongolia	LC121252	LC121255		LC121253			LC121250
A/duck/Mongolia/120/2011	Waterfowl	H3N8	Mongolia	LC339803	LC339806					LC339801	LC339800
A/duck/Mongolia/122/2015	Mallard	H3N3	Mongolia	LC132904	LC132907			LC132908		LC132902
A/duck/Mongolia/124/2015	Mallard	H3N2	Mongolia	LC132912	LC132915	LC132914				LC132910
A/duck/Mongolia/129/2015	Mallard	H3N3	Mongolia	LC132920	LC132923			LC132924		LC132918
A/duck/Mongolia/131/2010	Waterfowl	H3N8	Mongolia	LC339857						LC339855	LC339854
A/duck/Mongolia/139/2010	Waterfowl	H3N6	Mongolia	LC339865	LC339868		LC339866			LC339863	LC339862
A/duck/Mongolia/144/2005	Waterfowl	H3N8	Mongolia	LC339873	LC339876			LC339877		LC339871
A/duck/Mongolia/146/2010	Waterfowl	H3N6	Mongolia	LC339881	LC339884		LC339882	LC339885		LC339879
A/duck/Mongolia/167/2015	Mallard	H3N8	Mongolia	LC121292	LC121295			LC121296		LC121290
A/duck/Mongolia/173/2015	Mallard	H3N8	Mongolia	LC121300	LC121303		LC121301			LC121298	LC121297
A/duck/Mongolia/179/2015	Mallard	H3N8	Mongolia	LC121308	LC121311		LC121309			LC121306	LC121305
A/duck/Mongolia/181/2010	Waterfowl	H3N8	Mongolia	LC339905						LC339903
A/duck/Mongolia/199/2015	Mallard	H3N8	Mongolia	LC121316						LC121314
A/duck/Mongolia/20/2015	Mallard	H3N8	Mongolia	LC108112	LC108115					LC108110
A/duck/Mongolia/200/2015	Mallard	H3N8	Mongolia	LC121324	LC121327					LC121322
A/duck/Mongolia/208/2015	Mallard	H3N8	Mongolia	LC121332	LC121335			LC121336		LC121330
A/duck/Mongolia/211/2015	Mallard	H3N8	Mongolia	LC121340	LC121343			LC121344		LC121338
A/duck/Mongolia/235/2014	Waterfowl	H3N3	Mongolia	LC349311	LC349314			LC349315		LC349309
A/duck/Mongolia/248/2010	Waterfowl	H3N8	Mongolia	LC349327						LC349325
A/duck/Mongolia/27/2011	Waterfowl	H3N8	Mongolia	LC349351						LC349349
A/duck/Mongolia/278/2011	Waterfowl	H3N8	Mongolia	LC349359	LC349362					LC349357
A/duck/Mongolia/279/2011	Waterfowl	H3N8	Mongolia	LC349367	LC349370					LC349365
A/duck/Mongolia/29/2011	Waterfowl	H3N8	Mongolia	LC349375						LC349373
A/duck/Mongolia/30/2011	Waterfowl	H3N8	Mongolia	LC349383	LC349386					LC349381
A/duck/Mongolia/30/2015	Mallard	H3N8	Mongolia	LC121236	LC121239			LC121240		LC121234
A/duck/Mongolia/394/2011	Waterfowl	H3N8	Mongolia	LC349415	LC349418		LC349416			LC349413
A/duck/Mongolia/395/2011	Waterfowl	H3N8	Mongolia	LC349423	LC349426		LC349424			LC349421
A/duck/Mongolia/405/2011	Waterfowl	H3N8	Mongolia	LC367354	LC367357					LC367352
A/duck/Mongolia/405/2015	Mallard	H3N6	Mongolia	LC121364	LC121367					LC121362
A/duck/Mongolia/444/2010	Waterfowl	H3N8	Mongolia	LC367362			LC367363			LC367360	LC367359
A/duck/Mongolia/496/2010	Waterfowl	H3N3	Mongolia	LC367394				LC367398		LC367392	LC367391
A/duck/Mongolia/513/2018	Duck	H3N8	Mongolia	MK978944	MK978947					MK978942
A/duck/Mongolia/521/2015	Mallard	H3N8	Mongolia	LC121404	LC121407			LC121408		LC121402
A/duck/Mongolia/53/2011	Waterfowl	H3N8	Mongolia	LC367410	LC367413			LC367414		LC367408
A/duck/Mongolia/566/2018	Duck	H3N8	Mongolia	MK978952	MK978955					MK978950
A/duck/Mongolia/569/2010	Waterfowl	H3N8	Mongolia	LC367426			LC367427	LC367430		LC367424	LC367423
A/duck/Mongolia/572/2015	Mallard	H3N8	Mongolia	LC132928	LC132931					LC132926
A/duck/Mongolia/575/2018	Duck	H3N1	Mongolia	MK978960	MK978963					MK978958
A/duck/Mongolia/593/2010	Waterfowl	H3N8	Mongolia	LC367434						LC367432	LC367431
A/duck/Mongolia/618/2018	Duck	H3N8	Mongolia	MK978968	MK978971			MK978972		MK978966
A/duck/Mongolia/619/2019	Duck	H3N6	Mongolia	MT020206	MT020209					MT020204
A/duck/Mongolia/62/2013	Waterfowl	H3N1	Mongolia	LC367442	LC367445					LC367440
A/duck/Mongolia/620/2018	Duck	H3N8	Mongolia	MK978976	MK978979			MK978980		MK978974
A/duck/Mongolia/621/2010	Waterfowl	H3N6	Mongolia	LC367450						LC367448
A/duck/Mongolia/637/2019	Duck	H3N6	Mongolia	MT020214						MT020212
A/duck/Mongolia/665/2010	Waterfowl	H3N8	Mongolia	LC367482			LC367483	LC367486		LC367480	LC367479
A/duck/Mongolia/667/2019	Duck	H3N8	Mongolia	MT020230	MT020233		MT020231	MT020234		MT020228
A/duck/Mongolia/675/2015	Mallard	H3N8	Mongolia	LC132936	LC132939		LC132937	LC132940		LC132934
A/duck/Mongolia/685/2010	Waterfowl	H3N8	Mongolia	LC367522				LC367526
A/duck/Mongolia/71/2011	Waterfowl	H3N8	Mongolia	LC367546						LC367544
A/duck/Mongolia/723/2018	Duck	H3N8	Mongolia	MK979000	MK979003			MK979004		MK978998
A/duck/Mongolia/726/2018	Duck	H3N8	Mongolia	MK979008	MK979011					MK979006
A/duck/Mongolia/734/2018	Duck	H3N8	Mongolia	MK979016	MK979019					MK979014
A/duck/Mongolia/777/2015	Mallard	H3N8	Mongolia	LC121460	LC121463			LC121464		LC121458
A/duck/Mongolia/83/2015	Mallard	H3N8	Mongolia	LC108128	LC108131			LC108132
A/duck/Mongolia/876/2019	Duck	H3N8	Mongolia	MT020270	MT020273		MT020271	MT020274		MT020268
A/duck/Mongolia/906/2018	Duck	H3N8	Mongolia	MK979080	MK979083			MK979084		MK979078
A/duck/Mongolia/914/2018	Duck	H3N8	Mongolia	MK979104	MK979107			MK979108		MK979102
A/duck/Mongolia/915/2018	Duck	H3N8	Mongolia	MK979112	MK979115			MK979116		MK979110
A/duck/Mongolia/916/2018	Duck	H3N8	Mongolia	MK979120	MK979123			MK979124		MK979118
A/duck/Mongolia/917/2018	Duck	H3N8	Mongolia	MK979128	MK979131			MK979132		MK979126
A/duck/Mongolia/918/2018	Duck	H3N8	Mongolia	MK979136	MK979139			MK979140		MK979134
A/duck/Mongolia/919/2018	Duck	H3N8	Mongolia	MK979144	MK979147			MK979148		MK979142
A/duck/Mongolia/920/2018	Duck	H3N8	Mongolia	MK979152						MK979150
A/duck/Mongolia/921/2018	Duck	H3N8	Mongolia	MK979160	MK979163			MK979164		MK979158
A/duck/Mongolia/922/2018	Duck	H3N8	Mongolia	MK979168	MK979171			MK979172		MK979166
A/duck/Mongolia/941/2018	Duck	H3N8	Mongolia	MK979192						MK979190
A/duck/Mongolia/961/2019	Duck	H3N8	Mongolia	MT020278	MT020281		MT020279	MT020282		MT020276
A/duck/Mongolia/972/2018	Duck	H3N8	Mongolia	MK979232	MK979235			MK979236		MK979230
A/duck/Mongolia/996/2015	Mallard	H3N8	Mongolia	LC121468	LC121471					LC121466
A/duck/Mongolia/OIE_7457/2011	Duck	H3N5	Mongolia	AB701296
A/duck/Mongolia/OIE_7799/2011	Duck	H3N2	Mongolia	AB701298		AB701299
A/duck/Moscow/3554/2008	Duck	H3	Russia	GU991376
A/duck/Moscow/3556/2008	Duck	H3N1	Russia	MN692228	MN692231		MN692229	MN692232		MN692226
A/duck/Moscow/3806/2009	Duck	H3N8	Russia	MN692269	MN692272					MN692267
A/duck/Moscow/4203/2010	Duck	H3N8	Russia	MN700135	MN700138			MN700139		MN700133
A/duck/Moscow/4238/2010	Duck	H3N6	Russia	MN700143	MN700146			MN700147		MN700141
A/duck/Moscow/4242/2010	Duck	H3N8	Russia	MN700151	MN700154		MN700152	MN700155		MN700149
A/duck/Moscow/4298/2010	Duck	H3N8	Russia	MN700159	MN700162			MN700163		MN700157
A/duck/Moscow/4494/2011	Duck	H3N8	Russia	MN759699	MN759702		MN759700	MN759703		MN759697
A/duck/Moscow/4661/2011	Duck	H3N8	Russia	MN759715	MN759718			MN759719		MN759713
A/duck/Moscow/4681/2011	Duck	H3N8	Russia	MN759707	MN759710			MN759711		MN759705
A/duck/Nanchang/1681/1992	Duck	H3N8	China	CY006016	CY005469		CY005471				CY005475
A/Duck/Nanchang/8_174/2000	Duck	H3N6	China	CY006015				CY005466		CY005467	CY005468
A/duck/Nanjing/A1591_1/2010	Duck	H3N8	China	KU158889	KU158896			KU158917		KU158931	KU158938
A/duck/Norway/1/2003	Duck	H3N8	Norway	AJ841293
A/duck/Quang_Ninh/14/2013	Mallard	H3N6	Viet_Nam	LC028363	LC028366			LC028367		LC028361	LC028360
A/duck/Quang_Ninh/220/2014	Mallard	H3N2	Viet_Nam	LC053492	LC053495	LC053494		LC053496		LC053490
A/duck/Quang_Ninh/90c112/2013	Mallard	H3N2	Viet_Nam	LC053468	LC053471	LC053470				LC053466	LC053465
A/duck/Saitama/3/2009	Duck	H3N8	Japan	AB531447
A/duck/Saitama/4/2009	Duck	H3N8	Japan	AB531448
A/duck/Shanghai/02/2014	Duck	H3N8	China	KR703241
A/duck/Shanghai/120_1/2009	Duck	H3N8	China	KU158888	KU158895			KU158916		KU158930
A/duck/Shanghai/74_1/2009	Duck	H3N2	China	KU158894	KU158901	KU158908	KU158915	KU158922		KU158936	KU158943
A/duck/Shanghai/C84/2009	Duck	H3N2	China	JX308801	JX286592	JX286593	JX286594	JX286595
A/duck/Shanghai/SH1/2013	Duck	H3N2	China	KM222556	KM222559	KM222558		KM222560		KM222554	KM222553
A/duck/Shanghai/SH3/2013	Duck	H3N2	China	KM222572	KM222575	KM222574		KM222576		KM222570	KM222569
A/duck/Shiga/10413_24/2006	Duck	H3N8	Japan	AB537453
A/duck/Siberia/100/2001	Duck	H3N8	Russia	AB450457
A/duck/South_Africa/1108/2004	Duck	H3N8	South_Africa	EF041487	EF041488						EF041493
A/duck/Thailand/CU_11824T/2011	Duck	H3N6	Thailand	KJ161963
A/duck/Thailand/CU_11828C/2011	Duck	H3N6	Thailand	KJ161952
A/duck/Tsukuba/18/2008	Duck	H3N8	Japan	AB537469
A/duck/Tsukuba/28/2006	Duck	H3N8	Japan	AB537451
A/duck/Tsukuba/38/2006	Duck	H3N8	Japan	AB537452
A/duck/Tsukuba/41/2005	Duck	H3N1	Japan	AB669134
A/duck/Tsukuba/65/2008	Duck	H3N8	Japan	AB537471
A/duck/Viet_Nam/HN_1732/2014	Duck	H3N8	Viet_Nam	MK964651	MK964652					MK964657
A/duck/Viet_Nam/HN_1734/2014	Duck	H3N8	Viet_Nam	MK964659
A/duck/Viet_Nam/HN_2632/2016	Duck	H3	Viet_Nam	MK943067	MK943068			MK943070		MK943072
A/duck/Vietnam/G119/2006	Duck	H3N8	Viet_Nam	AB593431	AB593434			AB593435		AB593429	AB593428
A/duck/Vietnam/HU1_1501/2014	Duck	H3N2	Viet_Nam	LC041332		LC041333	LC069949	LC070036			LC069830
A/duck/Vietnam/HU5_481/2016	Duck	H3N8	Viet_Nam	LC427491	LC427494		LC427492	LC427495		LC427489
A/duck/Vietnam/HU8_1918/2017	Duck	H3N2	Viet_Nam	LC427563	LC427566	LC427565	LC427564	LC427567		LC427561
A/duck/Vietnam/LBM12/2011	Duck	H3N2	Viet_Nam	AB746482		AB746484	AB746483	AB746486
A/duck/Vietnam/LBM211/2012	Mallard	H3N8	Viet_Nam	LC050575	LC050578					LC050573	LC050572
A/duck/Vietnam/LBM235/2012	Mallard	H3N6	Viet_Nam	AB812573	AB812576			AB812577		AB812571
A/duck/Vietnam/LBM48/2011	Mallard	H3N2	Viet_Nam	LC028080	LC028083	LC028082		LC028084		LC028078
A/duck/Vietnam/LBM533/2013	Mallard	H3N6	Viet_Nam	AB916675	AB916678		AB916676	AB916679		AB916673
A/duck/Vietnam/LBM553/2013	Mallard	H3N8	Viet_Nam	LC028152	LC028155		LC028153	LC028156		LC028150
A/duck/Vietnam/LBM559/2013	Mallard	H3N2	Viet_Nam	LC028160	LC028163	LC028162		LC028164		LC028158
A/duck/Vietnam/LBM798/2014	Mallard	H3N6	Viet_Nam	LC053484	LC053487		LC053485	LC053488		LC053482
A/duck/Vietnam/LBM907/2016	Duck	H3N2	Viet_Nam	LC496136						LC496134
A/duck/Vietnam/OIE_2382/2009	Duck	H3N2	Viet_Nam	AB545597		AB545598
A/duck/Vietnam/OIE_2403/2009	Duck	H3N8	Viet_Nam	AB545601
A/duck/Zambia/04/2008	Duck	H3N8	Zambia	AB569495	AB569498		AB569496			AB569493
A/duck/Zhejiang/5/2011	Duck	H3N3	China	JX051229	JX051232			JX051233		JX051227	JX051226
A/duck/Zhejiang/6D4/2013	Duck	H3N2	China	KJ439849	KJ439882	KJ439871	KJ439860	KJ439893			KJ439816
A/duck/Zhejiang/D1_1/2013	Duck	H3N6	China	KJ439854	KJ439887		KJ439865	KJ439898		KJ439832	KJ439821
A/duck/Zhejiang/D1_3/2013	Duck	H3N6	China	KJ439856							KJ439823
A/duck/Zhejiang/D11/2013	Duck	H3N2	China	KJ439847	KJ439880			KJ439891
A/dunlin/Netherlands/2/2007	Dunlin	H3N8	Netherlands	KX978538	KX978425			KX977921		KX979740
A/dunlin/Netherlands/3/2007	Dunlin	H3N8	Netherlands	KX979366
A/emperor_goose/Alaska/18/2012	Goose	H3N8	USA	KY130771					KY130770
A/emperor_goose/Alaska/279/2012	Goose	H3N8	USA	KY130787					KY130786
A/emperor_goose/Alaska/UGAI15_6734/2015	Goose	H3N8	USA	KY131297					KY131296
A/emperor_goose/Alaska/UGAI15_8435/2015	Goose	H3N7	USA	MH569231
A/emperor_goose/Alaska/UGAI15_8436/2015	Goose	H3N7	USA	MH569239
A/emperor_goose/Alaska/UGAI15_8444/2015	Goose	H3N7	USA	MH569255
A/emperor_goose/Alaska/UGAI15_8448/2015	Goose	H3N3	USA	MH569279
A/emperor_goose/Alaska/UGAI15_8463/2015	Goose	H3N7	USA	MH569311
A/eurasian_curlew/Zhuanghe/ZH_47/2013	Curlew	H3N3	China	KJ907519	KJ907522			KJ907523
A/eurasian_curlew/Zhuanghe/ZH_64/2013	Curlew	H3N6	China	KJ907527	KJ907530			KJ907531		KJ907525
A/eurasian_curlew/Zhuanghe/ZH_65/2013	Curlew	H3N6	China	KJ907535	KJ907538					KJ907533
A/Eurasian_teal/Netherlands/1/2011	Eurasian_Teal	H3N8	Netherlands	KX979458	KX977875					KX979629
A/gadwall_duck/Netherlands/3/2006	Duck	H3N8	Netherlands	KX978829	KX978432			KX978254		KX979739	KX978344
A/gadwall/Altai/1326/2007	Gadwall	H3N8	Russia	CY049804						CY049802
A/Gallus_gallus/Belgium/3497_0001/2019	Chicken	H3N1	Belgium	MK972681	MN006981			MN006980		MN006986
A/Gallus_gallus/Belgium/3914/2019	Chicken	H3N1	Belgium	MN826748				MN826775
A/Gallus_gallus/Belgium/4010/2019	Chicken	H3N1	Belgium	MN826749
A/Gallus_gallus/Belgium/4327/2019	Chicken	H3N1	Belgium	MN826750
A/Gallus_gallus/Belgium/4464/2019	Chicken	H3N1	Belgium	MN826751				MN826778
A/Gallus_gallus/Belgium/4492/2019	Chicken	H3N1	Belgium	MK972683
A/Gallus_gallus/Belgium/5227/2019	Chicken	H3N1	Belgium	MN826754				MN826781
A/Gallus_gallus/Belgium/5597/2019	Chicken	H3N1	Belgium	MN826755				MN826782
A/Gallus_gallus/Belgium/5680/2019	Chicken	H3N1	Belgium	MN826756				MN826783
A/Gallus_gallus/Belgium/5839/2019	Chicken	H3N1	Belgium	MN826757
A/Gallus_gallus/Belgium/6079/2019	Chicken	H3N1	Belgium	MN826758
A/Gallus_gallus/Belgium/609/2019	Chicken	H3N1	Belgium	MK972679
A/Gallus_gallus/Belgium/6486/2019	Chicken	H3N1	Belgium	MN826759				MN826786
A/Gallus_gallus/Belgium/6519/2019	Chicken	H3N1	Belgium	MN826760				MN826787
A/Gallus_gallus/Belgium/6986/2019	Chicken	H3N1	Belgium	MN826761
A/garganey/Altai/1216/2007	Garganey	H3N6	Russia	CY049780	CY049783		CY049781			CY049778	CY049777
A/garganey/North_Kazakhstan/45/2018	Garganey	H3N8	Kazakhstan	MN945300	MT126636		MT126635			MT126633
A/glaucous_winged_gull/Alaska/473/2012	Gull	H3N8	USA	KY130811
A/goose/Guangxi/020G/2009	Goose	H3N8	China	KJ764713	KJ764714			KJ764716			KJ764719
A/goose/Guangxi/139G20/2013	Goose	H3N2	China	KT022309	KT022316	KT022310	KT022311	KT022315			KT022314
A/goose/Zambia/05/2008	Goose	H3N8	Zambia	AB569503	AB569506		AB569504	AB569507		AB569501	AB569500
A/goose/Zambia/06/2008	Goose	H3N8	Zambia	AB569511
A/green_winged_teal/Alaska/239/2013	Eurasian_Teal	H3N8	USA	KY130977
A/green_winged_teal/Alaska/292/2011	Eurasian_Teal	H3N8	USA	KY130616
A/green_winged_teal/Alaska/781/2012	Eurasian_Teal	H3N8	USA	KY130915					KY130914
A/green_winged_teal/Alaska/794/2012	Eurasian_Teal	H3N8	USA	KY130931
A/green_winged_teal/Alaska/816/2011	Eurasian_Teal	H3N8	USA	KY130739
A/green_winged_teal/Alaska/UGAI15_6400/2015	Eurasian_Teal	H3N8	USA	KX949436					KX949435
A/green_winged_teal/Alaska/UGAI15_6402/2015	Eurasian_Teal	H3N8	USA	KX949444				KX949448	KX949443
A/green_winged_teal/Alaska/UGAI15_7286/2015	Eurasian_Teal	H3N8	USA	KX949484					KX949483
A/green_winged_teal/Alaska/UGAI15_7287/2015	Eurasian_Teal	H3N8	USA	KX949492					KX949491
A/green_winged_teal/Interior_Alaska/6MP0909/2006	Green_Winged_Teal	H3N8	USA	CY078475					CY078480	CY078481
A/green_winged_teal/Interior_Alaska/6MP1077/2006	Green_Winged_Teal	H3N8	USA	CY078539					CY078544
A/grey_duck/North_Kazakhstan/5/2018	Black_Duck	H3N8	Kazakhstan	MN945305
A/greylag_goose/North_Kazakhstan/62/2019	Goose	H3N8	Kazakhstan	MN945304
A/korean_native_chicken/South_Korea/N12_034/2012	Chicken	H3N2	South_Korea	MN530503		MN530711		MN530919
A/long_tailed_duck/Wisconsin/16OS4632/2016	Duck	H3N8	USA	MG280318
A/mallard_/Mongolia/1551/2010	Mallard	H3N1	Mongolia	KF501074						KC992219	KC986327
A/mallard_duck/Netherlands/1/2003	Mallard	H3N8	Netherlands	MF145814	MF148038			MF146779		MF146564
A/mallard_duck/Netherlands/1/2004	Mallard	H3N8	Netherlands	MF146299	MF147711			MF146189		MF147572
A/mallard_duck/Netherlands/13/2009	Mallard	H3N3	Netherlands	MF146130	MF147702		MF146382	MF147246		MF146369
A/mallard_duck/Netherlands/13/2012	Mallard	H3N8	Netherlands	KX979517	KX978783			KX977771		KX979719
A/mallard_duck/Netherlands/14/2011	Mallard	H3N2	Netherlands	MF145754	MF147506	MF147222				MF146427
A/mallard_duck/Netherlands/16/2012	Mallard	H3N2	Netherlands	MF145991	MF147569	MF146628		MF148104		MF147177
A/mallard_duck/Netherlands/17/2011	Mallard	H3N8	Netherlands	KX978036	KX978225			KX977779		KX979883
A/mallard_duck/Netherlands/2/2013	Mallard	H3N6	Netherlands	MF148045	MF147848			MF146348		MF147181
A/mallard_duck/Netherlands/30/2010	Mallard	H3N8	Netherlands	KX978097	KX978689					KX979816
A/mallard_duck/Netherlands/34/2010	Mallard	H3N2	Netherlands	MF146106	MF146381	MF146335				MF147198
A/mallard_duck/Netherlands/51/2008	Mallard	H3N2	Netherlands	MF146864	MF145962	MF146565	MF146629			MF147818
A/mallard_duck/Netherlands/56/2015	Mallard	H3N2	Netherlands	MF755243	MF755260	MF755241				MF755262
A/mallard_duck/Netherlands/6/2008	Mallard	H3N6	Netherlands	MF682840	MF682667			MF682671		MF682794
A/mallard_duck/Netherlands/6/2013	Mallard	H3N8	Netherlands	KX979335	KX978194		KX978144	KX979137		KX979766
A/mallard_duck/Netherlands/60/2006	Mallard	H3N8	Netherlands	MF147748	MF146177			MF146074		MF147017	MF145758
A/mallard_duck/Netherlands/62/2008	Mallard	H3N6	Netherlands	MF575091	MF575098			MF575265		MF575132
A/mallard_duck/Netherlands/7/2008	Mallard	H3N8	Netherlands	KX978132	KX978064			KX978910		KX979669
A/Mallard/65112/03	Mallard	H3N8	Denmark	AY531031
A/mallard/Alaska/327/2013	Mallard	H3N8	USA	KY130993
A/mallard/Alaska/ND0006301/2013	Mallard	H3N8	USA	KM374026					KM374025
A/mallard/Alberta/328/2017	Mallard	H3N8	Canada	MH637395
A/mallard/Alberta/365/2015	Mallard	H3N8	Canada	MF046187
A/mallard/Alberta/398/2017	Mallard	H3N8	Canada	MH637104					MH637042
A/mallard/Alberta/408/2017	Mallard	H3N8	Canada	MH637397
A/mallard/Alberta/47/2017	Mallard	H3N8	Canada	MH412547					MH412345
A/mallard/Alberta/482/2017	Mallard	H3N8	Canada	MH932513
A/mallard/Alberta/56/2017	Mallard	H3N8	Canada	MH411960					MH412437
A/mallard/Alberta/586/2017	Mallard	H3N8	Canada	MH932521
A/mallard/Alberta/595/2017	Duck	H3N8	Canada	MH932471
A/mallard/Alberta/612/2015	Mallard	H3N8	Canada	MF613669
A/mallard/Alberta/66/2016	Mallard	H3N8	Canada	MF046387					MF046457
A/mallard/Alberta/67/2015	Mallard	H3N8	Canada	MF046425
A/mallard/Czech_Republic/13577_24K/2010	Mallard	H3N8	Czech_Republic	JF789610			JF789611			JF789608
A/mallard/Czech_Republic/14333_1K/2011	Mallard	H3N8	Czech_Republic	JQ737213						JQ737211	JQ737210
A/mallard/Czech_Republic/14516/2007	Mallard	H3N8	Czech_Republic	JF682614						JF682612
A/mallard/Finland/11237/2007	Mallard	H3N8	Finland	KF183636
A/mallard/Finland/12072/06	Mallard	H3N8	Finland	EU493448
A/mallard/Hungary/19616/2007	Mallard	H3N8	Hungary	GQ240821			GQ240822	GQ240825		GQ240819
A/mallard/Interior_Alaska/6MP0124/2006	Mallard	H3N8	USA	CY078875					CY078880
A/mallard/Interior_Alaska/6MP0155/2006	Mallard	H3N8	USA	CY078427					CY078432	CY078433
A/mallard/Interior_Alaska/6MP0160AR1/2006	Mallard	H3N8	USA	CY078675					CY078680	CY078681
A/mallard/Interior_Alaska/6MP0952/2006	Mallard	H3N6	USA	CY078611
A/mallard/Interior_Alaska/7MP0709/2007	Mallard	H3N8	USA	CY045431
A/mallard/Interior_Alaska/7MP1056/2007	Mallard	H3N8	USA	CY077286
A/mallard/Interior_Alaska/7MP1700/2007	Mallard	H3N8	USA	CY077372
A/mallard/Jiangxi/1_4/2010	Mallard	H3N2	China	CY098262	CY098265	CY098264		CY098266		CY098259
A/mallard/Jiangxi/G98/2014	Mallard	H3N8	China	MN473210				MN473217			MN473212
A/mallard/Mongolia/1581/2010	Mallard	H3N8	Mongolia	KF501067				KC871461		KC992210	KC986318
A/mallard/Netherlands/1/2007	Mallard	H3N2	Netherlands	CY043816							CY043823
A/mallard/Netherlands/21/2016	Mallard	H3N2	Netherlands	MK192351	MK192339	MK192386		MK192359		MK192318
A/mallard/Netherlands/28/2006	Mallard	H3N1	Netherlands	CY076905	CY076906			CY076909		CY076911	CY076912
A/mallard/Netherlands/29/2013	Mallard	H3N8	Netherlands	MK192333	MK192366		MK192371			MK192324
A/Mallard/Netherlands/37/2015	Mallard	H3N8	Netherlands	MK414733	MK414732			MK414760		MK414719
A/mallard/Netherlands/5/2001	Mallard	H3N6	Netherlands	CY060343	CY060345			CY060346		CY060341
A/Mallard/Netherlands/8/2013	Mallard	H3N8	Netherlands	MK414697	MK414746			MK414715		MK414742
A/mallard/New_Zealand/449_84/2004	Mallard	H3N2	New_Zealand	CY077537		CY077539					CY077544
A/mallard/Norway/10_779/2009	Mallard	H3N8	Norway	HE802731				HE802735		HE802729	HE802728
A/mallard/Oregon/44221_105/2006	Mallard	H3N6	USA	CY076173
A/mallard/Republic_of_Georgia/3/2011	Mallard	H3N8	Georgia	CY185473	CY185474					CY185479
A/Mallard/SanJiang/90/2006	Mallard	H3N8	China	CY100443	CY100635		CY100634	CY100636		CY100632	CY100631
A/mallard/South_Korea/N06_1355/2006	Mallard	H3N2	South_Korea	MN530412		MN530620	MN530516	MN530828
A/mallard/South_Korea/N07_0189/2007	Mallard	H3N8	South_Korea	MN530419				MN530835
A/mallard/South_Korea/N07_0347/2007	Mallard	H3N8	South_Korea	MN530425
A/mallard/South_Korea/N07_0397/2007	Mallard	H3N2	South_Korea	MN530430		MN530638	MN530534	MN530846
A/mallard/South_Korea/N07_1622/2007	Mallard	H3N8	South_Korea	MN530443				MN530859
A/mallard/South_Korea/N12_032/2012	Mallard	H3N2	South_Korea	MN530502		MN530710		MN530918
A/mallard/South_Korea/N13_011/2013	Mallard	H3N2	South_Korea	MN530506		MN530714		MN530922
A/mallard/Southcentral_Alaska/12ML00986_AAF1/2014	Mallard	H3N8	USA	CY194173					CY194178
A/mallard/Sweden/1636/2002	Mallard	H3N8	Sweden	CY186259	CY186260			CY186263		CY186265
A/mallard/Sweden/50/2002	Mallard	H3N8	Sweden	CY060308	CY060311			CY060312		CY060306
A/mallard/Switzerland/WV4060167/2006	Mallard	H3N5	Switzerland	GQ415320
A/mallard/Xuyi/14/2015	Mallard	H3N8	China	KX160095	KX160098		KX160096	KX160099		KX160093
A/Mandarin_duck/China/segment4_HA/2015	Duck	H3N2	China	MK583613
A/mule_duck/Bulgaria/248/2009	Duck	H3N2	Bulgaria	KP714429		KP714430
A/muscovy_duck/Viet_Nam/QN_2479/2015	Muscovy_Duck	H3N8	Viet_Nam	MK943454	MK943455			MK943458		MK943460
A/muscovy_duck/Viet_Nam/QN_2529/2015	Muscovy_Duck	H3N2	Viet_Nam	MK943462	MK943463	MK943464		MK943466		MK943468
A/muscovy_duck/Viet_Nam/QN_2614/2016	Muscovy_Duck	H3N2	Viet_Nam	MK942905		MK942907		MK942909
A/muscovy_duck/Viet_Nam/QN_2615/2016	Muscovy_Duck	H3N2	Viet_Nam	MK943494		MK943496		MK943498		MK943500
A/muscovy_duck/Vietnam/LBM115/2012	Muscovy_Duck	H3N2	Viet_Nam	LC028104	LC028107	LC028106		LC028108		LC028102
A/muscovy_duck/Vietnam/LBM189/2012	Muscovy_Duck	H3N2	Viet_Nam	AB781669	AB781672	AB781671		AB781673		AB781667	AB781666
A/muscovy_duck/Vietnam/LBM201/2012	Muscovy_Duck	H3N2	Viet_Nam	LC028112	LC028115	LC028114		LC028116		LC028110	LC028109
A/muscovy_duck/Vietnam/LBM240/2012	Muscovy_Duck	H3N8	Viet_Nam	AB786915						AB786913
A/muscovy_duck/Vietnam/LBM348/2013	Muscovy_Duck	H3N8	Viet_Nam	LC028120	LC028123			LC028124		LC028118	LC028117
A/muscovy_duck/Vietnam/LBM437/2013	Muscovy_Duck	H3N8	Viet_Nam	LC028128	LC028131			LC028132		LC028126	LC028125
A/muscovy_duck/Vietnam/LBM721/2014	Muscovy_Duck	H3N8	Viet_Nam	LC028184	LC028187		LC028185	LC028188		LC028182	LC028181
A/muscovy_duck/Vietnam/LBM728/2014	Muscovy_Duck	H3N2	Viet_Nam	LC053476	LC053479	LC053478	LC053477	LC053480		LC053474	LC053473
A/muscovy_duck/Vietnam/LBM946/2017	Muscovy_Duck	H3N3	Viet_Nam	LC496144
A/northern_pintail/Alaska/232/2011	Northern_Pintail	H3N8	USA	KY130608
A/northern_pintail/Alaska/323/2011	Northern_Pintail	H3N8	USA	KY130632					KY130631
A/northern_pintail/Alaska/337/2012	Northern_Pintail	H3N8	USA	KY130803					KY130802
A/northern_pintail/Alaska/351/2011	Northern_Pintail	H3N8	USA	KY130648
A/northern_pintail/Alaska/40/2011	Northern_Pintail	H3N8	USA	KY130528
A/northern_pintail/Alaska/404/2013	Northern_Pintail	H3N8	USA	KY131025
A/northern_pintail/Alaska/483/2012	Northern_Pintail	H3N8	USA	KY130819
A/northern_pintail/Alaska/496/2012	Northern_Pintail	H3N8	USA	KY130827	KY130830					KY130825	KY130824
A/northern_pintail/Alaska/500/2012	Northern_Pintail	H3N8	USA	KY130835	KY130838
A/northern_pintail/Alaska/52/2011	Northern_Pintail	H3N6	USA	KY130536
A/northern_pintail/Alaska/523/2014	Northern_Pintail	H3N8	USA	KT338444
A/northern_pintail/Alaska/531/2011	Northern_Pintail	H3N8	USA	KY130675				KY130679
A/northern_pintail/Alaska/562/2014	Northern_Pintail	H3N8	USA	KT338460
A/northern_pintail/Alaska/605/2012	Northern_Pintail	H3N8	USA	KY130851					KY130850
A/northern_pintail/Alaska/619/2013	Northern_Pintail	H3N8	USA	KY131104
A/northern_pintail/Alaska/649/2011	Northern_Pintail	H3N8	USA	KY130707
A/northern_pintail/Alaska/679/2012	Northern_Pintail	H3N8	USA	KY130867	KY130870
A/northern_pintail/Alaska/687/2012	Northern_Pintail	H3N8	USA	KY130875
A/northern_pintail/Alaska/750/2011	Northern_Pintail	H3N8	USA	KY130723
A/northern_pintail/Alaska/778/2012	Northern_Pintail	H3N8	USA	KY130899	KY130902
A/northern_pintail/Alaska/779/2012	Northern_Pintail	H3N8	USA	KY130907					KY130906
A/northern_pintail/Alaska/78/2011	Northern_Pintail	H3N8	USA	KY130544					KY130543
A/northern_pintail/Alaska/78/2012	Northern_Pintail	H3N8	USA	KY130779
A/northern_pintail/Alaska/782/2012	Northern_Pintail	H3N8	USA	KY130923	KY130926
A/northern_pintail/Alaska/795/2012	Northern_Pintail	H3N8	USA	KY130939
A/northern_pintail/Alaska/830/2014	Northern_Pintail	H3N6	USA	KT338553	KT338556					KT338551	KT338550
A/northern_pintail/Alaska/861/2014	Northern_Pintail	H3N8	USA	KT338561
A/northern_pintail/Alaska/870/2014	Northern_Pintail	H3N8	USA	KT338577						KT338575
A/northern_pintail/Alaska/933/2011	Northern_Pintail	H3N8	USA	KY130747
A/northern_pintail/Alaska/956/2012	Northern_Pintail	H3N8	USA	KY130961
A/northern_pintail/Alaska/993/2011	Northern_Pintail	H3N8	USA	KY130763	KY130766
A/northern_pintail/Alaska/UGAI15_6407/2015	Northern_Pintail	H3N8	USA	KX949452					KX949451
A/northern_pintail/Alaska/UGAI15_7399/2015	Northern_Pintail	H3N6	USA	KY131392					KY131391
A/northern_pintail/Alaska/UGAI15_7417/2015	Northern_Pintail	H3N6	USA	KY131415					KY131414
A/northern_pintail/Interior_Alaska/1/2007	Northern_Pintail	H3N8	USA	CY039778
A/northern_pintail/Interior_Alaska/10BM12603R0/2010	Northern_Pintail	H3N8	USA	CY144119	CY144120
A/northern_pintail/Interior_Alaska/7MP0408/2007	Northern_Pintail	H3N8	USA	CY078939
A/northern_shoveler/_Mongolia/973/2009	Northern_Shoveler	H3N8	Mongolia	KF501054						KC992194	KC986302
A/northern_shoveler/Alaska/7MP1606/2007	Northern_Shoveler	H3N8	USA	CY044008
A/northern_shoveler/Alaska/7MP1708/2007	Northern_Shoveler	H3N8	USA	CY045439					CY045444
A/northern_shoveler/Interior_Alaska/6MP1339/2006	Northern_Shoveler	H3N8	USA	CY078555					CY078560
A/northern_shoveler/Mongolia/899V/2009	Northern_Shoveler	H3N6	Mongolia	KF501066				KC871459		KC992209
A/northern_shoveler/Mongolia/957/2009	Northern_Shoveler	H3N8	Mongolia	KF501095
A/northern_shoveler/Mongolia/977V/2009	Northern_Shoveler	H3N8	Mongolia	KF501059							KC986308
A/northern_shoveler/Mongolia/992V/2009	Northern_Shoveler	H3N8	Mongolia	KF501063						KC992205
A/northern_shoveler/North_Kazakhstan/20/2018	Northern_Shoveler	H3N8	Kazakhstan	MN945308
A/pelican/Zambia/01/2006	Pelican	H3N6	Zambia	AB470296	AB470299					AB470294	AB470293
A/pet_bird/Hong_Kong/1559/99	Bird	H3N8	Hong_Kong	AJ427304
A/pheasant/South_Korea/N13_010/2013	Pheasant	H3N2	South_Korea	MN530507		MN530715		MN530923
A/pigeon/Guangxi/020P/2009	Pigeon	H3N6	China	KM186122	KM186129			KM186128			KM186127
A/pigeon/Guangxi/128P9/2012	Pigeon	H3N2	China	KT022285	KT022292	KT022286	KT022287	KT022291		KT022289	KT022290
A/Pink_eared_Duck/Victoria/PD001/2017	Duck	H3N1	Australia	MK213331	MK213332			MK213335			MK213337
A/quail/Nanchang/7_026/2000	Quail	H3N6	China	CY006014	CY005454		CY005456				CY005460
A/red_crested_pochard/Mongolia/1915/2006	Red_Crested_Pochard	H3N6	Mongolia	GQ907326	GQ907327		GQ907329	GQ907330		GQ907332
A/red_crested_pochard/Mongolia/463V/2009	Red_Crested_Pochard	H3N1	Mongolia	KF501090						KC992235	KC986341
A/ruddy_shelduck/Mongolia/881V/2009	Duck	H3N8	Mongolia	KF501084						KC992228
A/ruddy_shelduck/Mongolia/882V/2009	Duck	H3N8	Mongolia	KF501089						KC992234
A/ruddy_shelduck/Mongolia/961V/2009	Duck	H3N8	Mongolia	KF501086						KC992231	KC986337
A/ruddy_shelduck/Mongolia/963V/2009	Duck	H3N8	Mongolia	KF501068						KC992211	KC986319
A/ruddy_turnstone/Netherlands/6/2008	Ruddy_Turnstone	H3N8	Netherlands	MF575174	MF575252			MF575096
A/spectacled_eider/Alaska/44173_055/2006	Duck	H3N8	USA	JX080781					JX080950
A/swan_goose/Jiangxi/H23/2014	Goose	H3N6	China	MT375333			MT375334				MT375330
A/swan_goose/Jiangxi/H24/2014	Goose	H3N6	China	MT375535							MT375532
A/swan/Shimane/227/01	Swan	H3N9	Japan	AB289341
A/teal/Chany/736/2008	Teal	H3N8	Russia	CY100065	KF462271
A/turnstone/Netherlands/1/2007	Ruddy_Turnstone	H3N8	Netherlands	MK192340	MK192383			CY041350		MK192332
A/turnstone/Netherlands/1/2010	Ruddy_Turnstone	H3N8	Netherlands	KX979124	KX978206					KX979741
A/turnstone/Netherlands/3/2008	Ruddy_Turnstone	H3N8	Netherlands	KX978665	KX978116			KX979370		KX979847
A/turnstone/Netherlands/4/2008	Ruddy_Turnstone	H3N8	Netherlands	KX978661	KX978335					KX979736
A/velvet_scoter/Mongolia/969V/2009	Velvet_Scoter	H3N8	Mongolia	KF501088						KC992233	KC986339
A/white_peckin_duck/South_Korea/N07_0078/2007	Duck	H3N2	South_Korea	MN530416		MN530624		MN530832	MN530312
A/white_peckin_duck/South_Korea/N07_0182/2007	Duck	H3N8	South_Korea	MN530417				MN530833
A/white_peckin_duck/South_Korea/N07_0448/2007	Duck	H3N2	South_Korea	MN530435		MN530643		MN530851	MN530331
A/white_peckin_duck/South_Korea/N07_1621/2007	Duck	H3N6	South_Korea	MN530444			MN530548	MN530860		MN530236
A/white_peckin_duck/South_Korea/N08_0183/2008	Duck	H3N2	South_Korea	MN530451			MN530555			MN530243
A/white_peckin_duck/South_Korea/N12_015/2012	Duck	H3N2	South_Korea	MN530500		MN530708		MN530916
A/white_peckin_duck/South_Korea/P09_368/2009	Duck	H3N2	South_Korea	MN530478		MN530686		MN530894
A/white_peckin_duck/South_Korea/P09_373/2009	Duck	H3N2	South_Korea	MN530481		MN530689		MN530897
A/white_backed_munia/Hong_Kong/4519/2009	White_Rumped_Munia	H3N2	Hong_Kong	AB557631		AB557632
A/wild_birds/Hubei/137/2014	Wild_Bird	H3N8	China	MH991795	MH991798		MH991796	MH991799		MH991793	MH991792
A/African_starling/England_Q/983/1979	African_Starling	H7N1	United_Kingdom		AY724262
A/Alopochen_aegyptiacus/Belgium/1570_B6613/2017	Egyptian_Goose	H1N2	Belgium		MT406778	MT406779				MT406783
A/Alopochen_aegyptiacus/Belgium/3237_B6659/2017	Egyptian_Goose	H1N2	Belgium		MT406786	MT406787				MT406791
A/American_black_duck/Western_Australia/699/1978	American_Black_Duck	H3N8	Australia		GU052300						GU052306
A/Anas_crecca/Belgium/9685/2016	Eurasian_Teal	H6N2	Belgium		MT406818	MT406819		MT406821		MT406823
A/Anas_falcata/China/D257/2015	Duck	H11N8	China		MH547053		MH547051	MH547054		MH547048
A/Anas_platyrhynchos/Belgium/10399/2018	Mallard	H4N6	Belgium		MT406826			MT406829		MT406831
A/Anas_platyrhynchos/Belgium/10402_H195386/2017	Mallard	H1N1	Belgium		MT439898			MT439901		MT439903
A/Anas_platyrhynchos/Belgium/10409/2018	Mallard	H2N3	Belgium		MT406834			MT406837		MT406839
A/Anas_platyrhynchos/Belgium/10749_47/2017	Mallard	H5N3	Belgium		MT406842			MT406845		MT406847
A/Anas_Platyrhynchos/Belgium/10811_6/2019	Mallard	H5N6	Belgium		MT406810		MT406812	MT406813		MT406815
A/Anas_platyrhynchos/Belgium/11025_44/2017	Mallard	H11N1	Belgium		MT406850			MT406853		MT406855
A/Anas_platyrhynchos/Belgium/11026_11/2017	Mallard	H11N9	Belgium		MT406858		MT406860	MT406861		MT406863
A/Anas_platyrhynchos/Belgium/11075_20/2017	Mallard	H6N2	Belgium		MT406874	MT406875				MT406879
A/Anas_platyrhynchos/Belgium/11089/2016	Mallard	H11N2	Belgium		MT406890	MT406891		MT406893		MT406895
A/Anas_platyrhynchos/Belgium/11127/2016	Mallard	H2N3	Belgium		MT406898			MT406901		MT406903
A/Anas_platyrhynchos/Belgium/11186_34/2016	Mallard	H6N8	Belgium		MT406906		MT406908			MT406911
A/Anas_platyrhynchos/Belgium/11442_39/2016	Mallard	H5N3	Belgium		MT406922			MT406925		MT406927
A/Anas_platyrhynchos/Belgium/11798_H189445/2016	Mallard	H10N5	Belgium		MT406930		MT406932	MT406933		MT406935
A/Anas_platyrhynchos/Belgium/11958/2018	Mallard	H1N1	Belgium		MT406938		MT406940			MT406943
A/Anas_platyrhynchos/Belgium/17330cls42/2013	Mallard	H5N2	Belgium		KU646955	KU646954				KU646950
A/Anas_platyrhynchos/Belgium/1837_H101620/2018	Mallard	H10N1	Belgium		MT406946			MT406949		MT406951
A/Anas_platyrhynchos/Belgium/1899/2017	Mallard	H5N8	Belgium		MH107208		MH107210	MH107211		MH107213
A/Anas_platyrhynchos/Belgium/195_7/2018	Mallard	H11N9	Belgium		MT406954		MT406956	MT406957		MT406959
A/Anas_platyrhynchos/Belgium/227_H192329_2017/2016	Mallard	H6N2	Belgium		MT406962	MT406963		MT406965		MT406967
A/Anas_platyrhynchos/Belgium/2322/2015	Mallard	H11N7	Belgium		MT406970		MT406972	MT406973		MT406975
A/Anas_platyrhynchos/Belgium/24311pcs5/2012	Duck	H9N2	Belgium		KU646987	KU646986	KU646985	KU646988		KU646982
A/Anas_platyrhynchos/Belgium/33_2016/2015	Mallard	H6N2	Belgium		MT406978	MT406979				MT406983
A/Anas_platyrhynchos/Belgium/3950/2015	Mallard	H1N6	Belgium		MT406994					MT406999
A/Anas_platyrhynchos/Belgium/398_H189467/2017	Mallard	H10N5	Belgium		MT407002		MT407004	MT407005		MT407007
A/Anas_platyrhynchos/Belgium/4660/2015	Mallard	H6N2	Belgium		MT407010	MT407011				MT407015
A/Anas_platyrhynchos/Belgium/467_H191864/2017	Mallard	H7N5	Belgium		MT407018			MT407021		MT407023
A/Anas_platyrhynchos/Belgium/724/2019	Mallard	H7N3	Belgium		MT407026					MT407031
A/Anas_platyrhynchos/Belgium/7828/2018	Mallard	H12N5	Belgium		MT407042		MT407044			MT407047
A/Anas_platyrhynchos/Belgium/7921_H188508/2016	Mallard	H4N6	Belgium		MT407050		MT407052	MT407053		MT407055
A/Anas_platyrhynchos/Belgium/7976/2018	Mallard	H4N2	Belgium		MT407058	MT407059				MT407063
A/Anas_platyrhynchos/Belgium/8535/2016	Mallard	H4N6	Belgium		MT407074		MT407076	MT407077
A/Anas_platyrhynchos/Belgium/9074/2016	Mallard	H9N2	Belgium		MT407090	MT407091	MT407092	MT407093		MT407095
A/Anas_platyrhynchos/Belgium/9074_H191808/2016	Mallard	H5N3	Belgium		MT407098		MT407100	MT407101		MT407103
A/Anas_platyrhynchos/Belgium/9594H191810/2016	Mallard	H1N1	Belgium		MT407122					MT407127
A/Anas_platyrhynchos/Korea/W612/2017	Mallard	H5N6	South_Korea		MG891808			MG891820		MG891828
A/Anas_platyrhynchos/Spain/1877/2009	Mallard	H7N2	Spain		KP636489	KP636488		KP636490		KP636484
A/Anas_querquedula/Astrakhan/3091/2002	Garganey	H4N8	Russia		EU580555			EU580556
A/Anser_cygnoides/Hubei/FW44/2016	Goose	H5N8	China		MF040675			MF040676		MF040670
A/Anser_fabalis/China/664/2014	Goose	H11N8	China		MH547061		MH547059	MH547062		MH547056
A/Anser_fabalis/China/Anhui/L144/2014	Goose	H6N1	China		KT717285		KT717283	KT717286		KT717280
A/Anser_fabalis/China/Anhui/L180/2014	Goose	H6N2	China		KT717293	KT717292		KT717294	KT717289	KT717288	KT717287
A/Anser_fabalis/China/Anhui/L221/2014	Goose	H6N1	China		KT717301			KT717302		KT717296
A/Anser_fabalis/China/Anhui/L256/2014	Goose	H6N1	China		KT717309			KT717310		KT717304
A/Anser_fabalis/China/Anhui/L63/2014	Goose	H6N2	China		KT717269					KT717264
A/Anser_fabalis/China/Anhui/L9/2014	Goose	H6N2	China		KT717261			KT717262		KT717256
A/Anser_fabalis/China/Anhui/L93/2014	Goose	H6N2	China		KT717277		KT717275			KT717272	KT717271
A/Anser_fabalis/China/Anhui/S104/2014	Goose	H6N2	China		KT717245	KT717244	KT717243	KT717246		KT717240	KT717239
A/Anser_fabalis/China/Anhui/S148/2014	Goose	H6N2	China		KT717253	KT717252	KT717251	KT717254		KT717248	KT717247
A/Anser_fabalis/China/Anhui/S20/2014	Goose	H6N2	China		KT717213	KT717212		KT717214		KT717208
A/Anser_fabalis/China/Anhui/S39/2014	Goose	H6N2	China		KT717221	KT717220	KT717219	KT717222		KT717216
A/Anser_fabalis/China/Anhui/S45/2014	Goose	H6N2	China		KT717229	KT717228	KT717227	KT717230		KT717224	KT717223
A/Anser_fabalis/China/Anhui/S65/2014	Goose	H6N2	China		KT717237	KT717236		KT717238		KT717232
A/Anseriformes/Anhui/L167/2014	Waterfowl	H1N1	China		KU881715			KU881716		KU881710	KU881709
A/Anseriformes/Anhui/L25/2014	Waterfowl	H1N1	China		KU881707		KU881705	KU881708		KU881702
A/Anseriformes/Anhui/L259/2014	Waterfowl	H1N1	China		KU881723		KU881721	KU881724		KU881718
A/Anseriformes/Anhui/L6/2014	Waterfowl	H1N2	China		KU881699		KU881697		KU881695	KU881694	KU881693
A/Anseriformes/Anhui/S107/2014	Waterfowl	H1N1	China		KU881691			KU881692		KU881686
A/Anseriformes/Anhui/S61/2014	Waterfowl	H1N2	China		KU881683	KU881682				KU881678
A/Aquatic_bird/Hong_Kong/M603/98	Aquatic_Bird	H11N1	Hong_Kong		AF250486		AF250472	AF250494
A/aquatic_bird/India/NIV_17095/2007	Aquatic_Bird	H11N1	India		CY055178			CY055179		CY055173
A/aquatic_bird/Korea/CN17/2009	Aquatic_Bird	H6N2	South_Korea		CY098225	CY098224	CY098223	CY098226		CY098220
A/aquatic_bird/Korea/CN2/2009	Aquatic_Bird	H5N2	South_Korea		KY584078	KY584077		KY584079		KY584073	KY584072
A/aquatic_bird/Korea/CN5/2009	Aquatic_Bird	H6N5	South_Korea		JX465643			JX465644		CY088570
A/aquatic_bird/Korea/CN9/2009	Aquatic_Bird	H6N8	South_Korea		CY098241			CY098242		CY098236
A/aquatic_bird/Korea/w44/2005	Aquatic_Bird	H7N3	South_Korea		KX297756			KX297804		HQ913051
A/aquatic_bird/Korea/W69/2005	Bird	H6N5	South_Korea		CY098535			CY098536
A/aquatic_bird/South_Korea/sw001/2015	Aquatic_Bird	H7N1	South_Korea		MF987894					MF987899
A/aquatic_bird/South_Korea/sw007/2015	Aquatic_Bird	H5N3	South_Korea		MG386191			MG386190		MG386194
A/Arenaria_interpres/Belgium/11446/2016	Ruddy_Turnstone	H6N8	Belgium		MT407138					MT407143
A/Australian_shelduck/Western_Australia/1762/1979	Australian_Shelduck	H15N9	Australia		CY077617
A/avian/Egypt/920431/2006	Avian	H9N2	Egypt		GU050303	GU050304		GU050306		GU050308
A/avian/Israel/201/2001	Bird	H10N7	Israel		JN641306			JN641345		JN641326
A/avian/Israel/218/2000	Bird	H10N7	Israel		JN641307			JN641346
A/avian/Israel/232/2001	Bird	H10N7	Israel		JN641308			JN641347		JN641328
A/avian/Israel/289/2001	Bird	H6N2	Israel		JN641309			JN641348		JN641329
A/avian/Israel/320/2001	Bird	H6N2	Israel		JN641311			JN641350		JN641331
A/avian/Israel/445/2001	Bird	H10N7	Israel		JN641312			JN641351		JN641332
A/avian/Israel/457/2001	Bird	H10N7	Israel		JN641313			JN641352
A/avian/Israel/543/2008	Bird	H10N7	Israel		JN641314			JN641353		JN641334
A/avian/Israel/824/2005	Bird	H10N2	Israel		JN641305	JN575034		JN641354		JN641325
A/avian/Italy/1485/1997	Avian	H5N1	Italy		GU052474			GU052476		GU052478
A/avian/Japan/8KI0067/2008	Avian	H3N8	Japan		CY080240				CY080244	CY080245
A/avian/Japan/8KI0135/2008	Avian	H6N5	Japan		CY079244			CY079247		CY079249
A/avian/Japan/8KI0148/2008	Avian	H4N2	Japan		CY088722	CY088723	CY088724	CY088725		CY088727
A/avian/Japan/8KI0180/2008	Avian	H3N8	Japan		CY080216					CY080221
A/avian/Japan/8KI0184/2008	Avian	H4N6	Japan		CY088714			CY088717	CY088718	CY088719
A/avian/Japan/8KI0185/2008	Avian	H4N6	Japan		CY079220				CY079224	CY079225
A/avian/Japan/8KI0195/2008	Avian	H6N8	Japan		CY079212			CY079215	CY079216	CY079217
A/Baikal_Teal/Hongze/14/2005	Baikal_Teal	NA	China		EF527273			GQ219715		GQ203120
A/Baikal_teal/Hongze/16/2005	Baikal_Teal	NA	China		DQ482663
A/baikal_teal/Xianghai/421/2011	Baikal_Teal	H9N2	China		KC162239	KC162235		KC162240		KC162237	KC162238
A/baikal_teal/Xianghai/426/2011	Baikal_Teal	H5N2	China		JX570836	JX570832		JX570837		JX570834
A/baikal_teal/Xuyi/18/2005	Baikal_Teal	NA	China		DQ482665
A/bar_headed_goose/Mongolia/143/2005	Bar_Headed_Goose	H12N3	Mongolia		GQ907287		GQ907289	GQ907290		GQ907292
A/barnacle_goose/Netherlands/1/2005	Barnacle_Goose	H6N2	Netherlands		CY041387	CY041388		CY041390		CY041392	CY041393
A/barnacle_goose/Netherlands/1/2006	Barnacle_Goose	H1N1	Netherlands		KX979513					KX979609
A/barnacle_goose/Netherlands/1/2010	Barnacle_Goose	H6N8	Netherlands		KX978471					KX979867
A/barnacle_goose/Netherlands/1/2011	Barnacle_Goose	H6N8	Netherlands		KX979360					KX979812	KX978005
A/barnacle_goose/Netherlands/1/2014	Goose	H6N8	Netherlands		KX978981			KX977680		KX979753
A/bean_goose/Hubei/SZY200/2016	Goose	H11N9	China		KX121191		KX121189	KX121192		KX121186
A/bean_goose/Korea/220/2011	Goose	H9N2	South_Korea		KJ013300		KJ013298		KJ013296	KJ013295	KJ013294
A/bean_goose/Korea/F27_6/2017	Goose	H6N1	South_Korea		MH130125					MH130120
A/bean_goose/Netherlands/1/2007	Goose	H1N1	Netherlands		KX978680					KX979619
A/bean_goose/Netherlands/1/2008	Goose	H6N8	Netherlands		KX978771					KX979607
A/bean_goose/Netherlands/1/2009	Goose	H7N1	Netherlands		KX978555		KX979342			KX979664
A/Bean_Goose/South_Korea/KNU18_86/2018	Goose	H5N2	South_Korea		MT477796	MT477795	MT477794	MT477797		MT477791
A/Bewick_swan/Netherlands/1/2014	Bewicks_Swan	H12N1	Netherlands		MF147280			MF146341		MF146165
A/Bewicks_swan/Netherlands/1/2007	BewickS_Swan	H1N5	Netherlands		CY076977					CY076982	CY076983
A/Bewicks_swan/Netherlands/5/2007	BewickS_Swan	H9N2	Netherlands		CY041275	CY041276		CY041278		CY041280
A/bewicks_swan/Netherlands/2/2007	Bewicks_Swan	H4N6	Netherlands		KX977959			KX978289		KX979884
A/bewicks_swan/Netherlands/3/2006	Bewicks_Swan	H1N1	Netherlands		KX977891			KX978764		KX979772	KX977756
A/bewicks_swan/Netherlands/3/2007	Bewicks_Swan	H4N6	Netherlands		KX977777			KX977876		KX979857
A/bewicks_swan/Netherlands/4/2006	Bewicks_Swan	H9N2	Netherlands		KX978350	KX979422		KX977751		KX979704
A/bewicks_swan/Netherlands/5/2008	Bewicks_Swan	H5N2	Netherlands		KX978107	KX978975		KX979424		KX979724
A/bewicks_swan/Netherlands/6/2006	Bewicks_Swan	H1N1	Netherlands		KX978226		KX978933				KX979470
A/bewicks_swan/Netherlands/7/2008	Bewicks_Swan	H7N1	Netherlands		KX977865		KX978261			KX979721
A/bewicks_swan/Netherlands/8/2009	Bewicks_Swan	H6N8	Netherlands		KX978167		KX978488	KX978477		KX979622
A/bird/Belgium/10697/2016	Bird	H11N9	Belgium		MT407162		MT407164	MT407165		MT407167
A/black_duck/AUS/4045/1980	Black_Duck	H6N5	Australia		CY005692
A/black_duck/AUS/751/1978	Black_Duck	H3N8	Australia		CY005653						CY005659
A/black_duck/Perth/699/1978	Black_Duck	H3N8	Australia		CY028637
A/black_duck/Western_Australia/4954/1983	Black_Duck	H3N8	Australia		CY028268						CY028274
A/black_headed_gull/Netherlands/1/2005	Black_Headed_Gull	H6N8	Netherlands		CY041379		CY041381	CY041382		CY041384
A/black_headed_gull/Netherlands/1/2006	Black_Headed_Gull	H4N5	Netherlands		CY076993			CY076996		CY076998
A/black_headed_gull/Netherlands/1/2008	Black_Headed_Gull	H1N3	Netherlands		MF575158			MF575205		MF575129
A/black_headed_gull/Netherlands/21/2014	Gull	H11N1	Netherlands		MF575074		MF575017	MF575041		MF575286
A/Black_headed_Gull/Netherlands/22/2014	Gull	mixed	Netherlands		MK414705
A/black_headed_gull/Netherlands/40/2009	Black_Headed_Gull	H11N9	Netherlands		MF147138		CY185396	CY185397		MF146849
A/black_headed_gull/Republic_of_Georgia/1/2010	Black_Headed_Gull	H11N1	Georgia		CY185410		CY185412	CY185413		CY185415
A/blue__white_flycatcher/California/14875_1/1994	Flycatcher	H7N1	USA		MH574752			MH574753		MH574747	MH574746
A/Brahma_chicken/Belgium/6153/2017	Chicken	H5N8	Belgium		MH107192			MH107195		MH107197
A/breeder_duck/France/090045b/2009	Duck	H5N3	France		CY047049			CY047050		CY047044
A/brent_goose/Netherlands/1/2006	Goose	H1N1	Netherlands		KX979491					KX979808
A/Bucefala_clangula/Buryatia/652/1988	Common_Goldeneye	H3N2	Russia		MK902670	MK902669					MK902664
A/budgerigar/Hokkaido/1/1977	Budgerigar	H4N6	Japan		M63536			M80942
A/Buteo_buteo/Belgium/3022/2017	Common_Buzzard	H5N8	Belgium		MH107224		MH107226	MH107227		MH107229
A/Calidris_ruficollis/Hokkaido/12EY0172/2012	Stint	H4N7	Japan		LC467227			LC467228		LC467222	LC467221
A/canvasback/Xianghai/428/2011	Canvasback	H5N2	China		JX570852	JX570848		JX570853		JX570850
A/cape_shoveller/South_Africa/STR0982/2013	Duck	H4N8	South_Africa		KT777926					KT777930
A/Chestnut_teal/Australia/CT08.18_12952/2018	Teal	H9N2	Australia		MN826604	MN826603		MN826605
A/chicken/Bangladesh/1896_17_MP/2017	Chicken	H5N6	Bangladesh		MK411211
A/chicken/Bangladesh/842/2009	Chicken	H10N7	Bangladesh		MH071456			MH071491		MH071493
A/chicken/Belgium/150VB/1999	Chicken	H5N2	Belgium		FJ750570		FJ750568			FJ750565
A/chicken/Bulgaria/217_20VIR1724_1/2020	Chicken	H5N8	Bulgaria		MT272366		MT272362	MT272368
A/chicken/Bulgaria/77_20VIR1727/2020	Chicken	H5N2	Bulgaria		MT272367	MT272365				MT272357
A/chicken/Cambodia/Z437W28M3/2015	Chicken	H7N7	Cambodia		MN703064			MN703065		MN703059
A/chicken/Cameroon/17RS1661_1/2017	Chicken	H5N8	Cameroon		MG650622			MG650632		MG650638
A/chicken/CH/a556/2015	Chicken	H5N2	Taiwan		KR137681		KR137679	KR137682		KR137676	KR137675
A/chicken/Chakwal/NARC_148/2004	Chicken	H7N3	Pakistan		HM346518			FJ577554		HM346523
A/chicken/Chakwal/NARC_35/2001	Chicken	H7N3	Pakistan		FJ577519			HM346489		HM346491
A/chicken/Chakwal/NARC_46/2003	Chicken	H7N3	Pakistan		HM346502					FJ577540
A/chicken/Chechnya/58/2017	Chicken	H5N8	Russia		MF926464			MF926465		MF926459
A/chicken/Egypt/Q13804A/2017	Chicken	H5N8	Egypt		MH498592		MH498603	MH498628		MH498582
A/chicken/England/474_016250/2014	Chicken	H4N6	United_Kingdom		KX228213			KX228214		KX228208
A/chicken/France/03426/2003	Chicken	H5N2	France		CY046127					CY046123
A/chicken/France/150169a/2015	Chicken	H5N1	France		KU310450			KU310451		KU310445
A/chicken/France/160013g/2016	Chicken	H5N2	France		KX014905	KX014904	KX014903			KX014900
A/chicken/Gansu/5/2012	Chicken	H5N1	China		KX160154		KX160150				KX160153
A/chicken/Germany/R28/03	Chicken	H7N7	Germany		AJ619676			AJ619678		AJ620348
A/chicken/Guangdong/S1010/2010	Chicken	H4N8	China		KU160806		KU160804	KU160807
A/chicken/Guangdong/S2346/2009	Chicken	H6N2	China		KJ200670	KJ200671		KJ200673		KJ200675	KJ200676
A/chicken/GY/a451/2015	Chicken	H5N2	Taiwan		KR137665		KR137663	KR137666		KR137660	KR137659
A/chicken/Hebei/1/2002	Chicken	H7N2	China		AY724263						AY724251
A/Chicken/Hong_Kong/317.5/2001	Chicken	H5N1	Hong_Kong		GU052082		GU052084
A/Chicken/Hong_Kong/830.2/01	Chicken	H5N1	Hong_Kong		AF509053
A/Chicken/Hong_Kong/866.3/01	Chicken	H5N1	Hong_Kong		AF509055
A/Chicken/Hong_Kong/867.1/01	Chicken	H5N1	Hong_Kong		AF509056
A/Chicken/Hong_Kong/876.1/01	Chicken	H5N1	Hong_Kong		AF509059
A/Chicken/Hong_Kong/879.1/01	Chicken	H5N1	Hong_Kong		AF509057
A/Chicken/Hong_Kong/SF219/01	Chicken	H5N1	Hong_Kong		AF509048
A/Chicken/HongKong/YU822.2/01_MB	Chicken	H5N1	Hong_Kong		AY221536
A/chicken/Huzhou/3916/2013	Chicken	H7N3	China		KP413761			KP413762		KP413756	KP413755
A/chicken/India/101006/2009	Chicken	H4N6	India		MK453351			MK453352		MK453348
A/chicken/Italy/1067/1999	Chicken	H7N1	Italy		GU052939					GU052944
A/chicken/Italy/1081/1999	Chicken	H7N1	Italy		KF493001
A/chicken/Italy/1082/1999	Chicken	H7N1	Italy		CY022678					CY022683
A/chicken/Italy/1279/1999	Chicken	H7N1	Italy		CY099600					CY099595
A/chicken/Italy/1285/2000	Chicken	H7N1	Italy		CY015015					CY015019
A/chicken/Italy/1302/2000	Chicken	H7N1	Italy		KF493364					KF493340
A/chicken/Italy/1391/1999	Chicken	H7N1	Italy		CY095515					CY095520
A/chicken/Italy/1592/2000	Chicken	H7N1	Italy		KF493366
A/chicken/Italy/161/2000	Chicken	H7N1	Italy		KF493190					KF493182
A/chicken/Italy/1651/2000	Chicken	H7N1	Italy		KF493367					KF493343
A/chicken/Italy/1786/2000	Chicken	H7N1	Italy		KF493440
A/chicken/Italy/1870/2000	Chicken	H7N1	Italy		KF493442					KF493406
A/chicken/Italy/1875/2000	Chicken	H7N1	Italy		KF493443					KF493407
A/chicken/Italy/2021/2000	Chicken	H7N1	Italy		KF493444					KF493408
A/chicken/Italy/22A/1998	Chicken	H5N9	Italy		CY022622		CY022624			CY022627	CY022628
A/chicken/Italy/2335/2000	Chicken	H7N1	Italy		CY024763					CY024768
A/chicken/Italy/312/1997	Chicken	H5N2	Italy		CY015116	CY015117	CY015118	EF597375
A/chicken/Italy/322/2001	Chicken	H7N1	Italy		CY021550					CY021555
A/chicken/Italy/4616/2003	Chicken	H7N3	Italy		CY095523			CY095526		CY095528
A/chicken/Italy/4746/1999	Chicken	H7N1	Italy		CY022654					CY022659
A/chicken/Italy/5074/1999	Chicken	H7N1	Italy		KF493122					KF493102
A/chicken/Italy/5086/1999	Chicken	H7N1	Italy		KF493124
A/chicken/Italy/5093/99	Chicken	H7N1	Italy		DQ991331					DQ991326
A/chicken/Italy/557/2000	Chicken	H7N1	Italy		KF493271
A/chicken/Italy/662/2000	Chicken	H7N1	Italy		KF493276
A/chicken/Italy/682/2003	Chicken	H7N3	Italy		CY034751			CY034754		CY034756
A/chicken/Italy/797/2000	Chicken	H7N1	Italy		KF493278					KF493227
A/chicken/Italy/8/1998	Chicken	H5N2	Italy		EF597287			EF597378		EF597448
A/chicken/Italy/9097/1997	Chicken	H5N9	Italy		EF597285		EF597341				EF597481
A/chicken/Italy/910/2000	Chicken	H7N1	Italy		KF493279
A/chicken/Italy/925/2000	Chicken	H7N1	Italy		KF493313					KF493301
A/chicken/Japan/AQ_HE29_86/2017	Chicken	H6N1	Japan		LC503271		LC503270	LC503272		LC503268	LC503267
A/chicken/Jena/4705/1984	Chicken	H2N2	Germany		CY116956			CY116959
A/chicken/Jiangsu/1/2018	Chicken	H7N4	China		MG779871		MG779869	MG779872		MG779866
A/chicken/Jiangsu/ng/2001	Chicken	H9N2	China		DQ997457		DQ997462
A/chicken/Jiangsu/RD5/2013	Chicken	H10N9	China		KF006417			KF006418		KF006412	KF006411
A/chicken/Jiangsu/YC/2015	Chicken	H4N8	China		KY785670			KY785671		KY785675
A/chicken/Jiangxi/10784/2014	Chicken	H7N7	China		KP414902			KP414903		KP414897
A/chicken/Jiangxi/2369/2010	Chicken	H7N7	China		KF259247					KF260498	KF260742
A/chicken/Jiangxi/C25/2014	Chicken	H7N7	China		KM593189			KM593190		KM593184
A/chicken/Jiangxi/JXA131981/2013	Chicken	mixed	China		KM234804
A/chicken/Jilin/SD001/2014	Chicken	H9N2	China		KM054789		KM054791
A/chicken/Karachi/NARC_23/2003	Chicken	H7N3	Pakistan		HM346494
A/chicken/Korea/01310/2001	Chicken	H9N2	South_Korea		JX094857	EU253562	JX094856	JX094858
A/chicken/Korea/01310_CE20/2001	Chicken	H9N2	South_Korea		JX094861
A/chicken/Korea/5/2009	Chicken	H6N2	South_Korea		MH579368	MH579367	MH579366	MH579369
A/chicken/Korea/A22/2011	Chicken	H9N2	South_Korea		JX235996
A/chicken/Korea/A33/2009	Chicken	H9N2	South_Korea		JX235982
A/chicken/Korea/GH2/2007	Chicken	H9N2	South_Korea		HQ871934	HQ871935
A/chicken/Korea/KNUGJ09/2009	Chicken	H9N2	South_Korea		JN852788	JN852789	JN852790	JN852791
A/chicken/Korea/KNUSWR09/2009	Chicken	H9N2	South_Korea		JN852796	JN852797		JN852799		JN852801	JN852802
A/chicken/Korea/KNUWSJ09/2009	Chicken	H9N2	South_Korea		JN852804	JN852805	JN852806	JN852807			JN852810
A/chicken/Korea/L37_4/2008	Chicken	H9N2	South_Korea		JX235995
A/Chicken/Korea/MS96/96	Chicken	H9N2	South_Korea		AF203788	AF203786
A/chicken/Korea/S1/2003	Chicken	H9N2	South_Korea		AY800234	AY800235
A/chicken/Korea/S21/2004	Chicken	H9N2	South_Korea		EU662949	EU662951	EU662952	EU662955
A/chicken/Korea/SH0802/2008	Chicken	H9N2	South_Korea		HQ221641	HQ221659		HQ221605
A/chicken/Middle_East/ED_1/1999	Chicken	H9N2	NA		GU053202			GU053205
A/chicken/Nanjing/908/2009	Chicken	H11N2	China		JX499146	JX499152		JX499150		JX499148
A/chicken/Netherlands/1/03	Chicken	H7N7	Netherlands		AY340091			AY342424		AY340085
A/chicken/Netherlands/2586/2003	Chicken	H7N7	Netherlands		AB438944			AB438945		AB438939
A/chicken/New_South_Wales/2/1997	Chicken	H7N4	Australia		CY022694			CY022697			CY022700
A/chicken/New_South_Wales/327/1997	Chicken	H7N4	Australia		CY022702
A/chicken/NSW/1/1997	Chicken	H7N4	Australia		DQ508744
A/chicken/NSW/1651/1997	Chicken	H7N4	Australia		GU053095			GU053098
A/chicken/NSW/1688/1997	Chicken	H7N4	Australia		GU053087
A/chicken/Pakistan/1/2004	Chicken	H7N3	Pakistan		GU052884			GU052887		GU052889
A/chicken/Pakistan/2/2004	Chicken	H7N3	Pakistan		GU052892			GU052895		GU052897
A/chicken/Pakistan/34668/1995	Chicken	H7N3	Pakistan		CY035834			CY035835		CY035829
A/chicken/Pakistan/34669/1995	Chicken	H7N3	Pakistan		CY015034			CY015036		CY015038
A/chicken/Pakistan/447/1995	Chicken	H7N3	Pakistan		GU053065					GU053070
A/chicken/Pakistan/c1998/1998	Chicken	H7N3	Pakistan		CY037757					CY037752
A/chicken/Pakistan/NARC_28842/2011	Chicken	H4N6	Pakistan		KF113547					KF113551
A/chicken/PH/A2821/2013	Chicken	H5N2	Taiwan		KR137705		KR137703	KR137706		KR137700	KR137699
A/chicken/PT/a158/2015	Chicken	H5N2	Taiwan		KR137657		KR137655	KR137658		KR137652	KR137651
A/chicken/Queensland/1994	Chicken	H7N3	Australia		CY022686						CY022692
A/chicken/Queensland/1995	Chicken	H7N3	Australia		GU053073						GU053078
A/chicken/Rawalpindi/NARC68/2002	Chicken	H7N3	Pakistan		CY035826			CY035827		CY035821
A/chicken/Rawalpindi/NARC72/2002	Chicken	H7N3	Pakistan		CY035842			CY035843		CY035837
A/chicken/Saudi_Arabia/EPD_22_01/2002	Chicken	H9N2	Saudi_Arabia		GU050555			GU050558		GU050560
A/chicken/SC/a688/2015	Chicken	H5N2	Taiwan		KR137697		KR137695	KR137698		KR137692	KR137691
A/chicken/Shandong/S2510/2012	Chicken	H4N2	China		KU160829	KU160828	KU160827	KU160830		KU160825	KU160824
A/Chicken/South_Africa/AL19/02	Chicken	H6N2	South_Africa		DQ408510	DQ408511		DQ408513		DQ408515
A/chicken/South_Africa/AL25/2002	Chicken	H6N2	South_Africa		KT777820			KT777821		KT777823
A/chicken/South_Africa/BKR2/2012	Chicken	H6N2	South_Africa		KX595262	KX595263		KX595261		KX595267
A/chicken/South_Africa/BKR4/2012	Chicken	H6N2	South_Africa		KX595254			KX595253		KX595259
A/chicken/South_Africa/MAS/2013	Chicken	H6N2	South_Africa		KX595238			KX595240		KX595242
A/chicken/South_Africa/W04/2002	Chicken	H6N2	South_Africa		KX595247			KX595246		KX595251
A/chicken/South_Korea/AIV49/2017	Chicken	H5N6	South_Korea		MN133958			MN133959		MN133953
A/chicken/Taiwan/0101/2012	Chicken	H5N2	Taiwan		KF193387		KF193389	KF193390		KF193392	KF193393
A/chicken/Taiwan/0107/02	Chicken	H6N1	Taiwan		DQ376670		DQ376748	DQ376784		DQ376856	DQ376892
A/chicken/Taiwan/0114/04	Chicken	H6N1	Taiwan		DQ376683		DQ376755	DQ376791		DQ376863	DQ376899
A/chicken/Taiwan/0204/05	Chicken	H6N1	Taiwan		DQ376688		DQ376760	DQ376796		DQ376868	DQ376904
A/chicken/Taiwan/0208/02	Chicken	H6N1	Taiwan		DQ376671		DQ376749	DQ376785		DQ376857	DQ376893
A/chicken/Taiwan/0222/02	Chicken	H6N1	Taiwan		DQ376672		DQ376742	DQ376778		DQ376850	DQ376886
A/chicken/Taiwan/0305/04	Chicken	H6N1	Taiwan		DQ376684		DQ376756	DQ376792		DQ376864	DQ376900
A/chicken/Taiwan/0320/02_H6N1_	Chicken	H6N1	Taiwan		DQ376673		DQ376746	DQ376782
A/chicken/Taiwan/0329/01	Chicken	H6N1	Taiwan		DQ376669		DQ376738	DQ376774		DQ376846	DQ376882
A/chicken/Taiwan/0408/02	Chicken	H6N1	Taiwan		DQ376674		DQ376750	DQ376786		DQ376858	DQ376894
A/chicken/Taiwan/0502/2012	Chicken	H5N2	Taiwan		KJ720209		KJ720211			KJ720214	KJ720215
A/chicken/Taiwan/0702/2013	Chicken	H6N1	Taiwan		MH071377		MH071364	MH071362		MH071367	MH071371
A/chicken/Taiwan/0705/99	Chicken	H6N1	Taiwan		DQ376659					DQ376840	DQ376876
A/chicken/Taiwan/0706/03	Chicken	H6N1	Taiwan		DQ376679		DQ376752			DQ376860	DQ376896
A/chicken/Taiwan/0824/97	Chicken	H6N1	Taiwan		DQ376657		DQ376729	DQ376765		DQ376837	DQ376873
A/chicken/Taiwan/1203/03	Chicken	H6N1	Taiwan		DQ376680		DQ376753	DQ376789		DQ376861	DQ376897
A/chicken/Taiwan/1205/01	Chicken	H6N1	Taiwan		DQ376666		DQ376739	DQ376775		DQ376847	DQ376883
A/chicken/Taiwan/1209/2003	Chicken	H5N2	Taiwan		AB507259		AB507258	AB507260		AB507256	AB507255
A/chicken/Taiwan/1212/01	Chicken	H6N1	Taiwan		DQ376667		DQ376740	DQ376776		DQ376848	DQ376884
A/chicken/Taiwan/1215/01	Chicken	H6N1	Taiwan		DQ376668		DQ376741	DQ376777		DQ376849	DQ376885
A/chicken/Taiwan/165/99	Chicken	H6N1	Taiwan		DQ376662			DQ376770		DQ376842	DQ376878
A/chicken/Taiwan/1680/2013	Chicken	H5N2	Taiwan		KJ162623		KJ162621	KJ162624		KJ162618	KJ162617
A/chicken/Taiwan/1843/2012	Chicken	H6N1	Taiwan		KJ162815		KJ162813	KJ162816		KJ162810	KJ162809
A/chicken/Taiwan/2084/2012	Chicken	H6N1	Taiwan		KJ162823		KJ162821	KJ162824		KJ162818	KJ162817
A/chicken/Taiwan/2267/2012	Chicken	H6N1	Taiwan		KJ162831		KJ162829	KJ162832		KJ162826	KJ162825
A/chicken/Taiwan/2331/2012	Chicken	H6N1	Taiwan		KJ162839						KJ162833
A/chicken/Taiwan/2437/2012	Chicken	H6N1	Taiwan		KJ162847		KJ162845	KJ162848		KJ162842	KJ162841
A/chicken/Taiwan/2593/2012	Chicken	H5N2	Taiwan		KJ162615		KJ162613	KJ162616		KJ162610	KJ162609
A/chicken/Taiwan/2838N/00	Chicken	H6N1	Taiwan		EF681873		EF681871	EF681874		EF681868	EF681867
A/chicken/Taiwan/2838V/00	Chicken	H6N1	Taiwan		EF681881		EF681879	EF681882		EF681876	EF681875
A/chicken/Taiwan/2948/2013	Chicken	H5N2	Taiwan		KJ162663		KJ162661	KJ162664		KJ162658
A/chicken/Taiwan/3937/2012	Chicken	H6N1	Taiwan		MN088687		MN088685	MN088688		MN088682	MN088681
A/chicken/Taiwan/4011/2013	Chicken	H6N1	Taiwan		MN088679		MN088677	MN088680		MN088674	MN088673
A/chicken/Taiwan/4443/2013	Chicken	H5N2	Taiwan		KJ162711		KJ162709	KJ162712		KJ162706	KJ162705
A/chicken/Taiwan/683/2012	Chicken	H5N2	Taiwan		KJ162591		KJ162589	KJ162592		KJ162586	KJ162585
A/chicken/Taiwan/7_5/99	Chicken	H6N1	Taiwan		AF262213		AF261750	AF262212		AF262210	AF255624
A/chicken/Taiwan/7350/2013	Chicken	H5N2	Taiwan		KJ162671		KJ162669	KJ162672		KJ162666	KJ162665
A/chicken/Taiwan/8988/2013	Chicken	H5N2	Taiwan		KJ162679		KJ162677	KJ162680		KJ162674	KJ162673
A/chicken/Taiwan/8996/2013	Chicken	H5N2	Taiwan		KJ162703					KJ162698
A/chicken/Taiwan/A1997/2012	Chicken	H5N2	Taiwan		KF193395		KF193397	KF193398		KF193400	KF193401
A/chicken/Taiwan/A342/05	Chicken	H6N1	Taiwan		DQ376689		DQ376761	DQ376797		DQ376869	DQ376905
A/chicken/Taiwan/A37/02	Chicken	H6N1	Taiwan		DQ376678		DQ376747	DQ376783		DQ376855	DQ376891
A/chicken/Taiwan/A703_1/2008	Chicken	H5N2	Taiwan		AB507267		AB507265	AB507268		AB507262	AB507261
A/chicken/Taiwan/CF22/2009	Chicken	H6N1	Taiwan		KC785021		KC785028			KC785022	KC785023
A/chicken/Taiwan/ch1006/04	Chicken	H6N1	Taiwan		DQ376686		DQ376757	DQ376793		DQ376865	DQ376902
A/chicken/Taiwan/G2/87	Chicken	H6N1	Taiwan		DQ376655
A/chicken/Taiwan/G23/87	Chicken	H6N1	Taiwan		DQ376656
A/chicken/Taiwan/na3/98	Chicken	H6N1	Taiwan		DQ376658		DQ376730	DQ376766		DQ376838	DQ376874
A/chicken/Taiwan/ns2/99	Chicken	H6N1	Taiwan		DQ376660		DQ376731	DQ376767		DQ376839	DQ376875
A/chicken/Taiwan/PF1/02	Chicken	H6N1	Taiwan		DQ376675		DQ376743	DQ376779		DQ376851	DQ376887
A/chicken/Taiwan/PF2/02	Chicken	H6N1	Taiwan		DQ376676		DQ376744	DQ376780		DQ376852	DQ376888
A/chicken/Taiwan/PF3/02	Chicken	H6N1	Taiwan		DQ376677		DQ376745	DQ376781		DQ376853
A/chicken/Taiwan/SP1/00	Chicken	H6N1	Taiwan		DQ376664		DQ376736	DQ376772		DQ376844	DQ376880
A/chicken/Taiwan/TC128/2010	Chicken	H6N1	Taiwan		KC693625		KC693632	KC693630		KC693626	KC693627
A/chicken/Taiwan/TC135/2010	Chicken	H6N1	Taiwan		KC693590		KC693597	KC693595		KC693591
A/chicken/Taiwan/TC147/2010	Chicken	H6N1	Taiwan		KC693610			KC693615			KC693612
A/chicken/TC/a504/2015	Chicken	H5N2	Taiwan		KR137673		KR137671	KR137674		KR137668	KR137667
A/chicken/Uganda/17RS115_15/2017	Chicken	H5N8	Uganda		MH569622			MH569625		MH569627
A/chicken/Victoria/1/1985	Chicken	H7N7	Australia		CY025070						CY025076
A/chicken/Victoria/1976	Chicken	H7N7	Australia		CY024787
A/chicken/Victoria/1985	Chicken	H7N7	Australia		M63523						CY015026
A/chicken/Victoria/224/1992	Chicken	H7N3	Australia		CY025078			CY025081			CY025084
A/chicken/Victoria/9306_04_0930/1992	Chicken	H7N3	Australia		GU053080			GU053083
A/chicken/Viet_Nam/HN_1724/2014	Chicken	mixed	Viet_Nam		MK963737					MK963742
A/chicken/Vietnam/HU1_976/2014	Chicken	H9N2	Viet_Nam		LC069989
A/chicken/Vietnam/HU10_214/2018	Chicken	H6N1	Viet_Nam		LC497212		LC497210			LC497207
A/chicken/Wales/600_020823/2014	Chicken	H4N6	United_Kingdom		KX228221			KX228222		KX228216
A/chicken/Wuhan/WHJF/2014	Chicken	H5N2	China		KU143305	KU143347		KU143433		KU143519
A/chicken/YL/A3190/2014	Chicken	H5N2	Taiwan		KR137713		KR137711	KR137714		KR137708	KR137707
A/chicken/Yuhuan/YH14/2016	Chicken	H1N2	China		KY604969	KY604968	KY604967	KY604970		KY604964	KY604963
A/chicken/Zhejiang/102615/2016	Chicken	H10N8	China		MG366530		MG366516	MG366537		MG366495	MG366488
A/chicken/Zhejiang/102619/2016	Chicken	H10N8	China		MG366531		MG366517	MG366538		MG366496	MG366489
A/chicken/Zhejiang/102622/2016	Chicken	H10N8	China		MG366532		MG366518	MG366539		MG366497	MG366490
A/chicken/Zhejiang/121711/2016	Chicken	H10N8	China		MG366533		MG366519	MG366540		MG366498	MG366491
A/chicken/Zhejiang/1664/2017	Chicken	H6N1	China		MG063442		MG063438			MG063432
A/chicken/Zhejiang/1667/2017	Chicken	H6N1	China		MG063443
A/chicken/Zhejiang/2C66/2014	Chicken	H10N7	China		KP412458			KP412461		KP412443	KP412440
A/chicken/Zhejiang/2CP2/2014	Chicken	H10N7	China		KP412456			KP412459		KP412441	KP412438
A/chicken/Zhejiang/2CP25/2014	Chicken	H1N3	China		KY971222		KY971166	KY971250		KY971082	KY971054
A/chicken/Zhejiang/2CP8/2014	Chicken	H10N7	China		KP412457		KP412451			KP412442	KP412439
A/chicken/Zhejiang/3C37/2014	Chicken	H9N2	China		KU042626		KU042590
A/chicken/Zhejiang/51043/2015	Chicken	H1N9	China		KY971225		KY971169	KY971253		KY971085	KY971057
A/chicken/Zhejiang/516100/2017	Chicken	H10N3	China		MG366528		MG366514	MG366535		MG366493	MG366486
A/chicken/Zhejiang/528189/2016	Chicken	H10N7	China		MG366529		MG366515	MG366536		MG366494	MG366487
A/chicken/Zhejiang/7418/2015	Chicken	H1N3	China		KY971223			KY971251		KY971083	KY971055
A/chicken/Zhejiang/8615/2016	Chicken	H10N3	China		MG366527			MG366534		MG366492	MG366485
A/common_coot/Altai/3/2008	Common_Coot	H3N8	Russia		KF462259
A/common_coot/Chany/68/2011	Common_Coot	H3N6	Russia		KF462314
A/common_coot/Republic_of_Georgia/1/2010	Common_Coot	H6N2	Georgia		CY185402	CY185403	CY185404	CY185405		CY185407
A/common_eider/Netherlands2/2006	Common_Eider	H4N8	Netherlands		CY076914					CY076919
A/common_gull/Altai/804/2011	Gull	H16N3	Russia		KF462331
A/common_gull/Altai/807/2011	Gull	H16N3	Russia		KF462333
A/common_gull/Altai/809/2011	Gull	H13N2	Russia		KF462334
A/common_gull/Ust_Ilimsk/121/2008	Gull	unknown	Russia		CY080585			CY080586
A/common_heron/Altai/11/2008	Heron	H4N6	Russia		KF462263
A/common_mallard/Ningxia/YG71/2017	Mallard	H5N6	China		MH283032			MH283033		MH283027
A/common_merganser/Mongolia/29/2004	Common_Merganser_	H3N6	Mongolia		CY100647
A/common_murre/Alaska/16_000949_1/2016	Common_Murre	H5N9	USA		MH546358
A/common_murre/Alaska/175/1976	Common_Murre	H1N2	USA		CY179036
A/common_murre/Alaska/180/1976	Common_Murre	H1N6	USA		CY178728
A/common_murre/Alaska/211/1976	Common_Murre	H1N6	USA		CY179604
A/common_murre/Alaska/305/1976	Common_Murre	H1N6	USA		CY178928						CY178934
A/common_murre/Alaska/306/1976	Common_Murre	H1N2	USA		CY179652
A/common_murre/Alaska/44085_165/2006	Murre	H11N9	USA		HM060053
A/common_pochard/XiangHai/420/2010	Common_Pochard	H7N1	China		KU663408			KU663409		KU663403	KU663402
A/common_redshank/Singapore/F83_1/2015	Aquatic_Bird	H9N5	Singapore		MH771725		MH771724	MH771726		MH771722
A/common_teal/Hong_Kong/MPD322/2007	Teal	H11N9	Hong_Kong		KF259269			KF260032		KF260520
A/common_teal/Hong_Kong/MPK630/2009	Teal	H10N9	Hong_Kong		KF259276			KF260039		KF260527
A/common_teal/Hong_Kong/MPL1075/2011	Teal	H11N9	Hong_Kong		KF259263			KF260026		KF260514	KF260758
A/common_teal/Hong_Kong/MPL634/2011	Teal	H7N7	Hong_Kong		KF259302			KF260065		KF260553	KF260797
A/common_teal/Hong_Kong/MPM1670/2011	Teal	H7N7	Hong_Kong		KF259301			KF260064		KF260552	KF260796
A/common_teal/Hong_Kong/MPM1740/2011	Teal	H7N7	Hong_Kong		KF259303			KF260066		KF260554	KF260798
A/common_teal/Korea/MHC5_8/2009	Teal	H7N7	South_Korea		KC609937			KC609965	KC609881	KC609853
A/common_teal/Korea/W547/2016	Teal	H5N8	South_Korea		KY576081		KY576091	KY576096		KY576106
A/common_teal/Nanji/NJ_227/2013	Teal	H6N1	China		KJ907658			KJ907659		KJ907653
A/common_teal/Nanji/NJ_262/2013	Teal	H6N2	China		KJ907674		KJ907672		KJ907670	KJ907669	KJ907668
A/common_teal/Nanji/NJ_280/2013	Teal	H6N1	China		KJ907722			KJ907723		KJ907717
A/common_teal/Netherlands/07/2000	Eurasian_Teal	H3N8	Netherlands		MF147333			MF145732		MF147892
A/common_teal/Netherlands/1/2005	Teal	H8N4	Netherlands		CY041259			CY041262			CY041265
A/common_teal/Netherlands/1/2015	Eurasian_Teal	H11N1	Netherlands		MF694097		MF694251			MF693970
A/common_teal/Netherlands/10/2000	Teal	H1N1	Netherlands		CY060181					CY060176
A/common_teal/Netherlands/2/2005	Teal	H6N8	Netherlands		CY041371		CY041373			CY041376
A/common_teal/Netherlands/2/2008	Teal	H2N3	Netherlands		CY122285			CY122288		CY122290
A/common_teal/Netherlands/3/2005	Teal	H1N1	Netherlands		MF148094			MF146428		MF147053
A/common_teal/Netherlands/7/2000	Teal	H3N8	Netherlands		KF695210			KF695211		KF695206
A/common_teal/Netherlands/7/2005	Eurasian_Teal	H11N9	Netherlands		MF147116			MF146197		MF146809
A/common_teal/Netherlands/9/2000	Teal	H11N9	Netherlands		CY060193					CY060188
A/common_tern/Buryatiya/1901/2000	Common_Tern	H4N6	Russia		EU580590
A/cormorant/Mongolia/2/2003	Cormorant	H4N6	Mongolia		CY100637
A/cormorant/Mongolia/22/2004	Cormorant	H3N6	Mongolia		CY100645
A/cormorant/Mongolia/5/2003	Cormorant	H4N6	Mongolia		CY100649
A/Crow/Aghakhan/2017	Crow	H5N8	Iran		MK168602		MK168600	MK168603		MK168597
A/curlew_sandpiper/Hong_Kong/208/89	Curlew_Sandpiper	H10N5	Hong_Kong		AJ427302			AJ427303
A/Cygnus_atratus/Hubei/2Z2_O/2016	Swan	H5N8	China		MF040683			MF040684		MF040678
A/Cygnus_atratus/Hubei/HF_1/2016	Swan	H5N8	China		MF040691					MF040686
A/Cygnus_olor/Belgium/2967/2017	Mute_Swan	H5N8	Belgium		MH107216		MH107218	MH107219		MH107221
A/domestic_duck/Georgia/1/2015	Duck	H6N2	Georgia		MF694019	MF694137		MF693931		MF694077
A/domestic_duck/Georgia/1/2016	Duck	H4N6	Georgia		MF694119		MF693935	MF694101		MF694223
A/domestic_duck/Republic_of_Georgia/1/2010	Duck	H10N7	Georgia		CY185450			CY185453		CY185455
A/domestic_duck/Republic_of_Georgia/2/2010	Duck	H10N7	Georgia		CY185458
A/domestic_green_winged_teal/Hunan/3450/2006	Green_Winged_Teal	H5N1	China		KC690159		KC690157			KC690154	KC690153
A/domestic_green_winged_teal/Hunan/79/2005	Green_Winged_Teal	H5N1	China		EU430507		EU430504				EU430505
A/duck_/Zambia/03/2008	Duck	H6N2	Zambia		AB569490	AB569489		AB569491		AB569485	AB569484
A/duck/Akita/051007/2015	Duck	H6N2	Japan		MK978859	MK978858	MK978857	MK978860		MK978854	MK978853
A/duck/Akita/51019/2017	Duck	H5N3	Japan		MK592464			MK592465		MK592459
A/duck/Altai/1285/1991	Duck	H5N3	Russia		GQ227555					GQ227558
A/duck/Anhui/S2193/2012	Duck	H4N6	China		KU160838			KU160839		KU160833	KU160832
A/duck/Anhui/S4155/2009	Duck	H4N6	China		KU160846			KU160847		KU160841	KU160840
A/duck/Australia/749/1980	Duck	H1N1	Australia		CY014628
A/duck/Bangladesh/14VIR1121_10/2013	Duck	H4N6	Bangladesh		KM267819		KM267821			KM267824
A/duck/Bangladesh/24268/2015	Duck	H10N6	Bangladesh		MH071480			MH071466		MH071487
A/duck/Bangladesh/24697/2015	Duck	H15N9	Bangladesh		KY635819			KY635715		KY635750
A/duck/Bangladesh/25767/2015	Duck	H6N1	Bangladesh		KY635725			KY635688		KY635647
A/duck/Bangladesh/25891/2015	Duck	H4N6	Bangladesh		KY635640		KY635678	KY635706		KY635630
A/duck/Bangladesh/26980/2015	Duck	H7N9	Bangladesh		KY635666			KY635659		KY635811
A/duck/Bangladesh/26992/2015	Duck	H7N9	Bangladesh		KY635753			KY635550
A/duck/Bangladesh/31227/2016	Mallard	H6N2	Bangladesh		MG042227	MG042411		MG042402		MG042413
A/duck/Bangladesh/33638/2017	Mallard	mixed	Bangladesh		MH135696		MH135665			MH135510
A/duck/Bangladesh/33676/2017	Duck	H4N6	Bangladesh		MH135516					MH135386
A/duck/Bangladesh/34191/2017	Duck	H3N1	Bangladesh		MH791590			MH791813
A/duck/Bangladesh/36227/2018	Duck	H7N6	Bangladesh		MN209368			MN209367
A/duck/Bangladesh/36391/2018	Duck	H4N6	Bangladesh		MN209315		MN209312	MN209314		MN209311
A/duck/Bangladesh/37203/2019	Duck	H7N1	Bangladesh		MT090470			MT090473		MT090468
A/duck/Bangladesh/37473/2019	Duck	H8N4	Bangladesh		MT090309		MT090306	MT090307		MT090310
A/duck/Bangladesh/37509/2019	Duck	H8N4	Bangladesh		MT090423		MT090422			MT090427
A/duck/Bangladesh/37516/2019	Duck	H4N6	Bangladesh		MT090411			MT090408		MT090413
A/duck/Bangladesh/37605/2019	Duck	H10N3	Bangladesh		MT090403
A/duck/Bangladesh/37626/2019	Duck	H10N4	Bangladesh		MT090219		MT090218			MT090217
A/duck/Bangladesh/38285/2019	Duck	H11N3	Bangladesh		MT090342		MT090338	MT090339		MT090344
A/duck/Bangladesh/38292/2019	Duck	H2N2	Bangladesh		MT090543			MT090541		MT090542
A/duck/Bangladesh/38297/2019	Duck	H11N3	Bangladesh		MT090434		MT090437	MT090433		MT090432
A/duck/Bangladesh/38557/2019	Duck	H8N4	Bangladesh		MT090268					MT090265
A/duck/Bangladesh/38803/2019	Duck	H11N3	Bangladesh		MT090212					MT090214
A/duck/Bangladesh/38827/2019	Duck	H11N3	Bangladesh		MT090539					MT090540
A/duck/Bangladesh/39397/2019	Duck	H10N3	Bangladesh		MT090633		MT090629			MT090631
A/duck/Bangladesh/39729/2019	Duck	H8N4	Bangladesh		MT090608			MT090610		MT090609
A/duck/Bangladesh/8987/2010	Duck	H10N9	Bangladesh		MH071455			MH071488		MH071461
A/duck/Bavaria/2/1977	Duck	H1N1	Germany		KJ889426						KJ889420
A/duck/Beijing/TZ/2014	Duck	H6N2	China		KX518664	KX518663		KX518665		KX518659	KX518658
A/duck/Buryatia/664_5465/1988	Duck	H3N1	Russia		MK907686			MK907687
A/duck/Cambodia/10T_24_1_D14/2018	Duck	mixed	Cambodia		MN703038			MN703039		MN703035
A/duck/Cambodia/12T_24_1_D3/2018	Duck	H7N4	Cambodia		MN702993			MN702994		MN702988
A/duck/Cambodia/14T_24_1_D11/2018	Duck	N4	Cambodia		MN703045					MN703041
A/duck/Cambodia/3T_24_1_D14/2017	Duck	H7N7	Cambodia		MN703016		MN703014	MN703017		MN703011
A/duck/Cambodia/4T_MM4_D10/2018	Duck	mixed	Cambodia		MN703050			MN703051
A/duck/Cambodia/b0116502/2017	Duck	H7N3	Cambodia		MG591684					MG591694	MG591696
A/duck/Cambodia/b0120501/2017	Duck	H7N3	Cambodia		MG591685					MG591695
A/duck/Cambodia/C50W8M1/2018	Duck	H7N4	Cambodia		MN703008		MN703006	MN703009		MN703003
A/duck/Cambodia/C70W14M/2018	Duck	H7N5	Cambodia		MN702975		MN702973	MN702976		MN702970
A/duck/Cambodia/C72W14M1/2018	Duck	mixed	Cambodia		MN703056
A/duck/Cambodia/C8W6M1/2018	Duck	H10N7	Cambodia		MN703032			MN703033		MN703027
A/duck/Cameroon/17RS1661_3/2017	Duck	H5N8	Cameroon		MG650623			MG650633		MG650637
A/duck/Chiba/1/2007	Mallard	H9N2	Japan		AB874678	AB874677				AB874673
A/duck/China/J1/2012	Duck	H4N6	China		KJ690584			KJ690585	KJ690580
A/DUCK/China/S1254/2014	Duck	H10N5	China		MN306581			MN306582		MN306578
A/duck/Chongqing/S2086/2012	Duck	H4N8	China		KU160854			KU160855		KU160849	KU160848
A/duck/Chongqing/S4362/2017	Duck	H5N3	China		MN171429					MN171424
A/duck/Democratic_Republic_of_the_Congo/17RS882_29/2017	Duck	H5N8	Democratic_Republic_of_the_Congo		MG607425			MG607429		MG607405
A/duck/Democratic_Republic_of_the_Congo/17RS882_33/2017	Duck	H5N8	Democratic_Republic_of_the_Congo		MG607426			MG607430		MG607406
A/duck/Democratic_Republic_of_the_Congo/17RS882_40/2017	Duck	H5N8	Democratic_Republic_of_the_Congo		MG607427					MG607407
A/duck/Denmark/53_147_8/2008	Duck	H7N1	Denmark		GQ401160			GQ401161		GQ401163
A/Duck/Dongting/D76_1/2016	Duck	H5N7	China		MF362106			MF362107		MF362101
A/duck/Eastern_China/01/2007	Duck	H4N6	China		HM142731
A/duck/Eastern_China/02/2003	Duck	H4N6	China		HM142732
A/duck/Eastern_China/1/2008	Duck	H6N1	China		JF965224					JF965097	JF965054
A/duck/Eastern_China/103/2003	Duck	H1N1	China		HM142730
A/duck/Eastern_China/152/2003	Duck	H1N1	China		HM142744
A/duck/Eastern_China/160/2002	Duck	H4N6	China		HM142733
A/duck/Eastern_China/164/2002	Duck	H6N2	China		HM142742	EU429762
A/duck/Eastern_China/166/2004	Duck	H4N6	China		HM142734
A/duck/Eastern_China/216/2007	Duck	H4N6	China		HM142735
A/duck/Eastern_China/22/2005	Duck	H5N1	China		HM142737
A/duck/Eastern_China/262/2002	Duck	H6N2	China		HM142743	EU429743
A/duck/Eastern_China/264/2002	Duck	H5N2	China		HM142739	EU429744
A/duck/Eastern_China/29/2004	Duck	H6N2	China		JF965238	JF965306		JF965270		JF965068
A/duck/Eastern_China/31/2004	Duck	H6N2	China		JF965239	JF965307		JF965271		JF965069
A/duck/Eastern_China/318/2003	Duck	H11N2	China		HM116535	EU429724
A/duck/Eastern_China/34/2005	Duck	H6N1	China		JF965240					JF965070	JF965030
A/duck/Eastern_China/50/2002	Duck	H6N8	China		JF965248			JF965280		JF965077	JF965038
A/duck/Eastern_China/51/2002	Duck	H6N2	China		JF965249	JF965314		JF965281		JF965095
A/duck/Eastern_China/53/2002	Duck	H6N2	China		JF965251					JF965079
A/duck/Eastern_China/54/2002	Duck	H6N2	China		JF965252					JF965080
A/duck/Eastern_China/57/2003	Duck	H6N2	China		JF965254
A/duck/Eastern_China/58/2003	Duck	H6N2	China		JF965255	JF965298				JF965083
A/duck/Eastern_China/60/2003	Duck	H6N2	China		JF965257			JF965289
A/duck/Eastern_China/64/2004	Duck	H5N2	China		HM142738	EU429791
A/duck/Eastern_China/729/2003	Duck	H6N2	China		HM142745	EU429760
A/duck/Egypt/N13736E/2017	Duck	H5N8	Egypt		MH498583			MH498555		MH498560
A/duck/France/02166/2002	Duck	H5N3	France		AM040281					CY046118
A/duck/France/05054a/2005	Duck	H5N3	France		AM040282
A/duck/France/05056a/2005	Duck	H5N2	France		AM040283	AJ973085
A/duck/France/05057b/2005	Duck	H5N2	France		AM040284	AJ973086		CY046133		CY046130
A/duck/France/05066b/2005	Duck	H5N1	France		AJ973609					CY046135
A/duck/France/06436/2006	Duck	H5N3	France		CY046153					CY046148
A/duck/France/080032/2008	Duck	H5N2	France		CY046177			CY046178		CY046172
A/duck/France/080036/2008	Duck	H5N1	France		CY046185			CY046186		CY046180
A/duck/France/150233/2015	Duck	H5N2	France		KX014881	KX014880	KX014879	KX014882		KX014876
A/duck/France/150236/2015	Duck	H5N9	France		KX014889			KX014890		KX014884
A/duck/France/150289/2015	Duck	H5N9	France		KX014897			KX014898		KX014892
A/duck/France/161005/2016	Mallard	H3N2	France		MH560274	MH560273	MH560272			MH560269
A/duck/Fujian/1761/2010	Duck	H10N3	China		KU921410			KU921413		KU921395	KU921392
A/duck/Fujian/3264/2007	Duck	H6N6	China		CY109837		CY109835
A/duck/Fujian/5408/2008	Duck	H7N7	China		KF259227		KF259746			KF260478
A/duck/Fujian/5728/2008	Duck	H7N7	China		KF259229
A/duck/Fujian/6326/2010	Duck	H7N3	China		KF259285			KF260048		KF260536	KF260780
A/duck/Fujian/7794/2007	Duck	H6N6	China		CY109901		CY109899	CY109902
A/duck/Fujian/S1487/2009	Duck	H4N3	China		KU160862			KU160863
A/duck/Fujian/S2169/2012	Duck	H4N6	China		KU160870			KU160871		KU160865	KU160864
A/duck/Fujian/S4081/2008	Duck	H6N2	China		KJ200718	KJ200719				KJ200723	KJ200724
A/duck/Fujian/S4170/2014	Duck	H7N9	China		MF630440			MF630441		MF630435
A/duck/Fujian/SD061/2017	Duck	H11N3	China		MG214162			MG214168		MG214172	MG214174
A/duck/Fukui/1/2004	Duck	H7N7	Japan		AB818923
A/duck/Ganzhou/GZ5/2015	Duck	H4N6	China		KY415680			KY415944		KY415856	KY415900
A/duck/Germany/1215/1973	Duck	H2N3	Germany		CY014711			CY014713			CY014716
A/duck/Guangdong/4323/2007	Duck	H11N9	China		KF259271			KF260034			KF260766
A/duck/Guangdong/707/2000	Duck	H2N9	China		KF259292			KF260055
A/duck/Guangdong/DGQTSJ147P/2015	Duck	H4N8	China		KY785664			KY785663
A/duck/Guangdong/E1/2012	Duck	H10N8	China		JQ924788			JQ924793
A/duck/Guangdong/S1123/2012	Duck	H4N2	China		KU160878	KU160872	KU160877	KU160879
A/duck/Guangdong/S1469/2010	Duck	H4N2	China		KU160886	KU160885	KU160884	KU160887
A/duck/Guangdong/S4040/2011	Duck	H4N2	China		KU160894	KU160893		KU160895
A/duck/Guangxi/052/2010	Duck	H6N5	China		KT266914			KT266913		KT266911
A/duck/Guangxi/1074/2006	Duck	H6N2	China		CY109229	CY109228				CY109224
A/duck/Guangxi/113/2012	Duck	H6N8	China		KT266945			KT266946		KT266940
A/duck/Guangxi/1157/2006	Duck	H6N2	China		CY109237	CY109236	CY109235	CY109238		CY109232
A/duck/Guangxi/125D17/2012	Duck	H4N2	China		KJ881014	KJ881015				KJ881019	KJ881020
A/duck/Guangxi/1330/2007	Duck	H6N8	China		CY109613			CY109614		CY109608
A/duck/Guangxi/141/2005	Duck	H6N2	China		HM144849	HM144680				HM145525
A/duck/Guangxi/1455/2004	Duck	H6N5	China		HM144872			HM145041		HM145548
A/duck/Guangxi/149D24/2013	Duck	H4N6	China		MF399060			MF399061		MF399055	MF399054
A/duck/Guangxi/1533/2007	Duck	H6N2	China		CY109621	CY109620	CY109619	CY109622		CY109616
A/duck/Guangxi/1598/2005	Duck	H6N2	China		HM144850	HM144681		HM145019		HM145526
A/duck/Guangxi/2140/2006	Duck	H6N2	China		CY109253	CY109252	CY109251	CY109254		CY109248
A/duck/Guangxi/2736/2006	Duck	H6N8	China		CY109261		CY109259	CY109262		CY109256
A/duck/Guangxi/293D21/2017	Duck	H1N2	China		MH667667	MH667666	MH667665	MH667668			MH667661
A/duck/Guangxi/3459/2005	Duck	H6N2	China		HM144851	HM144682		HM145020		HM145527
A/duck/Guangxi/890/2007	Duck	H6N8	China		CY109605			CY109606		CY109600
A/duck/Guangxi/912/2008	Duck	H4N2	China		CY076895	CY076894		CY076896		CY076890	CY076889
A/duck/Guangxi/GXd_1/2009	Duck	H6N5	China		JX293560			JX293563
A/duck/Guangxi/GXd_1/2011	Duck	H1N2	China		KF013919	KF013920		KF013922		KF013924	KF013917
A/duck/Guangxi/GXd_2/2012	Duck	H1N2	China		KF013935	KF013936		KF013938		KF013940	KF013933
A/duck/Guangxi/GXd_4/2011	Duck	H1N2	China		KF013927	KF013928		KF013930		KF013932	KF013925
A/duck/Guangxi/S10712/2018	Duck	H5N3	China		MN171437		MN171435	MN171438		MN171432
A/duck/Guangxi/S1107/2010	Duck	H4N6	China		KU160902					KU160898	KU160897
A/duck/Guangxi/S1211/2010	Duck	H4N6	China		KU160910					KU160905	KU160904
A/duck/Guangxi/S2090/2012	Duck	H4N6	China		KU160918			KU160919		KU160913	KU160912
A/duck/Guangxi/S4312/2011	Duck	H4N6	China		KU160926		KU160924			KU160921
A/duck/Guangxi/SDY129/2014	Duck	H7N9	China		MF630448			MF630449		MF630443
A/duck/Guizhou/1078/2011	Duck	H11N9	China		KF259253			KF260016		KF260504
A/duck/Guizhou/1084/2006	Duck	H6N2	China		CY109293	CY109292		CY109294		CY109288
A/duck/Guizhou/1426/2006	Duck	H6N1	China		CY109301					CY109296
A/duck/Guizhou/1560/2007	Duck	H6N8	China		CY109653			CY109654		CY109648	CY109647
A/duck/Guizhou/2492/2007	Duck	H6N1	China		CY109661					CY109656
A/duck/Guizhou/2773/2006	Duck	H6N2	China		CY109309	CY109308		CY109310		CY109304
A/duck/Guizhou/888/2006	Duck	H6N5	China		CY109285			CY109286		CY109280
A/duck/Guizhou/S1167/2010	Duck	H4N6	China		KU160934					KU160929	KU160928
A/duck/Hebei/0908/2009	Duck	H5N2	China		JQ041411	JQ041407		JQ041415		JQ041391
A/duck/Hebei/B1645_2/2011	Duck	H3N2	China		KU158898	KU158905		KU158919		KU158933	KU158940
A/duck/Hebei/B1646_2/2011	Duck	H3N2	China		KU158899	KU158906		KU158920		KU158934	KU158941
A/duck/Hebei/B1647_1/2011	Duck	H3N2	China		KU158900	KU158907		KU158921		KU158935
A/duck/Henan/S1091/2010	Duck	H4N6	China		KU160942		KU160940	KU160943		KU160937	KU160936
A/duck/Henan/S4179/2009	Duck	H4N6	China		KU160950			KU160951		KU160945
A/duck/HK/147/1977	Duck	H9N6	Hong_Kong		CY005640			CY005643			CY005646
A/duck/Hokkaido/10/2007	Duck	H3N8	Japan		AB787273
A/duck/Hokkaido/101/2010	Waterfowl	H5N2	Japan		MK592472	MK592471				MK592467
A/duck/Hokkaido/1058/2001	Duck	H4N5	Japan		LC371773					LC371768	LC371767
A/duck/Hokkaido/119/2003	Duck	H7N1	Japan		MK592480			MK592481		MK592475
A/duck/Hokkaido/143/2004	Duck	H4N2	Japan		LC371781	LC371780				LC371776
A/duck/Hokkaido/162/2013	Waterfowl	H2N1	Japan		LC371789			LC371790
A/duck/Hokkaido/166/2014	Waterfowl	H5N2	Japan		LC371797	LC371796				LC371792
A/duck/Hokkaido/167/2007	Duck	H5N3	Japan		LC371805					LC371800
A/duck/Hokkaido/17/2001	Duck	H2N3	Japan		LC371813			LC371814		LC371808
A/duck/Hokkaido/18/2000	Duck	H10N4	Japan		MK978867			MK978868		MK978862	MK978861
A/duck/Hokkaido/19/2010	Duck	H3N8	Japan		AB787275
A/duck/Hokkaido/201/2014	Waterfowl	H1N1	Japan		LC339534						LC339528
A/duck/Hokkaido/207/2014	Waterfowl	H8N2	Japan		LC371821	LC029899				LC371816	LC371815
A/duck/Hokkaido/220/2014	Waterfowl	H8N4	Japan		LC339542			LC339543		LC339537
A/duck/Hokkaido/221/2014	Waterfowl	H8N4	Japan		LC339550
A/duck/Hokkaido/228/2003	Duck	H6N8	Japan		LC371837					LC371832
A/duck/Hokkaido/229/2008	Duck	H10N7	Japan		MK592488			MK592489	MK592484	MK592483	MK592482
A/duck/Hokkaido/238/2014	Waterfowl	H8N4	Japan		LC339566			LC339567
A/duck/Hokkaido/27/2011	Duck	H3N8	Japan		AB787277
A/duck/Hokkaido/46/2010	Duck	H3N8	Japan		AB787279
A/duck/Hokkaido/49/2007	Duck	H3N8	Japan		AB787281
A/duck/Hokkaido/49/98	Duck	H9N2	Japan		AB473941	AB251944	AB473940	AB473942		AB473938	AB473937
A/duck/Hokkaido/491003/2014	Waterfowl	H4N2	Japan		LC339574	LC339573		LC339575		LC339569	LC339568
A/duck/Hokkaido/56/2017	Duck	H12N2	Japan		MK592496	MK592495	MK592494	MK592497		MK592491
A/duck/Hokkaido/59/2007	Duck	H7N7	Japan		MK592504			MK592505		MK592499
A/duck/Hokkaido/75/2008	Duck	H3N6	Japan		AB787286
A/duck/Hokkaido/8/1980	Duck	H3N8	Japan		AB275286				AB274965
A/duck/Hokkaido/9/99	Duck	H9N2	Japan		AB262466	AB262465	AB262464	AB262467			AB262460
A/duck/Hokkaido/95/2001	Waterfowl	H2N2	Japan		LC371845	LC371844			LC371841	LC371840
A/duck/Hokkaido/K04/2014	Waterfowl	H9N2	Japan		LC042046	LC042045		LC042047
A/duck/Hokkaido/W103/2017	Duck	H5N2	Japan		MK592512	MK592511		MK592513		MK592507
A/duck/Hokkaido/W105/2017	Duck	H5N2	Japan		MK592520	MK592519		MK592521		MK592515
A/duck/Hokkaido/W106/2004	Duck	H7N7	Japan		MK592528		MK592526	MK592529		MK592523	MK592522
A/duck/Hokkaido/W118/2014	Waterfowl	H4N6	Japan		LC339598					LC339593	LC339592
A/duck/Hokkaido/W132/2004	Duck	H12N5	Japan		LC339606					LC339601
A/duck/Hokkaido/W159/2006	Duck	H6N1	Japan		LC371853			LC371854		LC371848
A/duck/Hokkaido/W165/2015	Waterfowl	H11N6	Japan		LC339622			LC339623		LC339617
A/duck/Hokkaido/W19/2013	Waterfowl	H7N2	Japan		LC339638	LC339637		LC339639		LC339633
A/duck/Hokkaido/W215/2006	Waterfowl	H4N9	Japan		LC339646			LC339647		LC339641
A/duck/Hokkaido/W23/2007	Duck	H3N8	Japan		AB428720
A/duck/Hokkaido/W240/2014	Waterfowl	H5N3	Japan		LC042053			LC042054		LC042049
A/duck/Hokkaido/W242/2006	Waterfowl	H11N9	Japan		LC339654			LC339655		LC339649
A/duck/Hokkaido/W259/2005	Duck	H2N5	Japan		LC339662			LC339663	LC339658	LC339657
A/duck/Hokkaido/W26/2012	Duck	H12N1	Japan		LC339670					LC339665
A/duck/Hokkaido/W280/2014	Waterfowl	H5N3	Japan		LC042060			LC042061		LC042056
A/duck/Hokkaido/W285/2007	Waterfowl	H8N4	Japan		LC339678					LC339673
A/duck/Hokkaido/W34/2004	Duck	H7N7	Japan		MK978883		MK978881	MK978884		MK978878	MK978877
A/duck/Hokkaido/W75/2009	Waterfowl	H5N2	Japan		MK978891	MK978890		MK978892	MK978887	MK978886
A/duck/Hokkaido/W87/2007	Duck	H10N2	Japan		MK978899	MK978898
A/duck/Hokkaido/W9/2015	Mallard	H1N1	Japan		LC148831		LC148830			LC148828
A/duck/Hokkaido/W90/2007	Duck	H10N7	Japan		LC121487					LC121482
A/duck/Hokkaido/WZ1/2014	Waterfowl	H11N2	Japan		LC042068	LC339693				LC042063
A/duck/Hokkaido/WZ16/2008	Duck	H10N9	Japan		LC339702					LC339697	LC339696
A/duck/Hokkaido/WZ20/2014	Duck	H5N2	Japan		LC042076	LC042075				LC042071
A/duck/Hokkaido/X9/2016	Duck	H8N4	Japan		MK978907		MK978905			MK978902
A/duck/Hong_Kong/3461/99	Duck	H6N1	Hong_Kong		AJ410576			AJ410594
A/Duck/Hong_Kong/86/76	Duck	H9N2	Hong_Kong		AF523497			AF523518
A/duck/Hong_Kong/d73/1976	Duck	H6N1	Hong_Kong		CY005598			CY005601
A/Duck/Hong_Kong/P151/97	Duck	H3N8	Hong_Kong		AF250493
A/Duck/Hong_Kong/P169/97	Duck	H3N8	Hong_Kong		AF250487			AF250495
A/Duck/Hong_Kong/P185/97	Duck	H3N8	Hong_Kong		AF250484		AF250473	AF250496
A/Duck/Hong_Kong/P50/97	Duck	H11N9	Hong_Kong		AF250488			AF250497
A/Duck/Hong_Kong/P54/97	Duck	H11N9	Hong_Kong		AF250489		AF250474	AF250498
A/Duck/Hong_Kong/T25/97	Duck	H11N8	Hong_Kong		AF250490		AF250470	AF250499
A/Duck/Hong_Kong/T37/97	Duck	H11N8	Hong_Kong		AF250491		AF250471	AF250500
A/Duck/Hong_Kong/ww381/2000	Duck	H5N1	Hong_Kong		AY059508
A/Duck/Hong_Kong/ww461/2000	Duck	H5N1	Hong_Kong		AY059509
A/Duck/Hong_Kong/Y264/97	Duck	H4N8	Hong_Kong		AF250492			AF250501
A/duck/Hong_Kong/Y439/1997	Duck	H9N2	Hong_Kong		KF188268	KF188267	KF188266	KF188269			KF188262
A/Duck/Hong_Kong/Y439/97	Duck	H9N2	Hong_Kong		AF156462		AF156406
A/Duck/Hubei/HF5/2017	Duck	H7N8	China		MH458925		MH458923	MH458926		MH458920
A/duck/Hubei/S2114/2012	Duck	H4N8	China		KU160958			KU160959
A/duck/Hubei/S2213/2012	Duck	H4N2	China		KU160966	KU160965		KU160967		KU160961
A/duck/Hubei/ZYSYG1/2015	Duck	H6N2	China		KY415650	KY415694	KY415738	KY415914		KY415826
A/duck/Hubei/ZYSYG3/2015	Duck	H6N2	China		KY415653	KY415697	KY415741			KY415829
A/duck/Hunan/1469/2002	Duck	H6N8	China		HM144890			HM145059		HM145566
A/duck/Hunan/1590/2007	Duck	H6N9	China		CY109685			CY109686		CY109680
A/duck/Hunan/177/2005	Duck	H6N1	China		HM144732			HM144900		HM145407
A/duck/Hunan/2110/2006	Duck	H6N2	China		CY109317	CY109316	CY109315			CY109312
A/duck/Hunan/3748/2004	Duck	H6N8	China		HM144892		HM145230	HM145061		HM145568
A/duck/Hunan/491/2005	Duck	H6N2	China		HM144852			HM145021		HM145528	HM145697
A/duck/Hunan/5613/2003	Duck	H6N5	China		HM144871					HM145547
A/duck/Hunan/573/2002	Duck	H6N2	China		HM144800	HM144631		HM144969		HM145476
A/duck/Hunan/748/2005	Duck	H6N5	China		HM144876			HM145045		HM145552
A/duck/Hunan/8_19/2009	Duck	H4N2	China		HQ285889	HQ285888	HQ285887	HQ285890		HQ285884	HQ285883
A/duck/Hunan/8/2008	Duck	H5N1	China		GU182169		GU182167			GU182164	GU182163
A/duck/Hunan/S10078/2015	Duck	H10N1	China		MK033560					MK033555	MK033554
A/duck/Hunan/S1012/2009	Duck	H4N6	China		KU160982		KU160980	KU160983		KU160977	KU160976
A/duck/Hunan/S11090/2012	Duck	H4N6	China		CY146551			CY146552		CY146546	CY146545
A/duck/Hunan/S11200/2012	Duck	H4N6	China		CY146559			CY146560		CY146554	CY146553
A/duck/Hunan/S11205/2012	Duck	H10N3	China		CY146567			CY146568		CY146562	CY146561
A/duck/Hunan/S11313/2012	Duck	H4N2	China		CY146575	CY146574		CY146576		CY146570
A/duck/Hunan/S11547/2012	Duck	H4N9	China		CY146583		CY146581	CY146584		CY146578	CY146577
A/duck/Hunan/S1161/2010	Duck	H7N7	China		KX061793					KX061798	KX061799
A/duck/Hunan/S11643/2012	Duck	H4N9	China		CY146591		CY146589			CY146586	CY146585
A/duck/Hunan/S1166/2010	Duck	H4N6	China		KU160990					KU160985
A/duck/Hunan/S11682/2015	Duck	H7N9	China		MF630456					MF630451	MF630450
A/duck/Hunan/S11893/2012	Duck	H4N6	China		CY146599			CY146600		CY146594
A/duck/Hunan/S1496/2011	Duck	H10N8	China		KP862020			KP862023		KP862025
A/duck/Hunan/S1607/2012	Duck	H11N9	China		CY146615			CY146616		CY146610	CY146609
A/duck/Hunan/S2046/2011	Duck	H4N2	China		KU160997	KU160996		KU160998		KU160999	KU160992
A/duck/Hunan/S3137/2009	Duck	H10N8	China		KP862028			KP862031		KP862033
A/duck/Hunan/S4013/2011	Duck	H11N9	China		CY146639			CY146640		CY146634	CY146633
A/duck/Hunan/S4280/2009	Duck	H10N8	China		KP862036			KP862039		KP862041
A/duck/Hunan/S4443/2011	Duck	H11N9	China		CY146719			CY146720		CY146714	CY146713
A/duck/Hunan/S4474/2011	Duck	H11N9	China		CY146727			CY146728		CY146722	CY146721
A/duck/Huzhou/4227/2013	Duck	H7N7	China		KP413918			KP413919		KP413913	KP413912
A/duck/Huzhou/4233/2013	Duck	mixed	China		KP413927			KP413928		KP413921
A/duck/Huzhou/4268/2013	Duck	H7N7	China		KP413935			KP413936		KP413930
A/Duck/India/10736/2009	Duck	H4N6	India		MK453345		MK453344			MK453342
A/duck/Ireland/113/1983	Duck	H5N8	Ireland		GU052854			GU052856
A/duck/Italy/4609/2003	Duck	H7N2	Italy		CY031029	CY031030		CY031032		CY031034
A/duck/Italy/551/2000	Duck	H7N1	Italy		CY021558					CY021563
A/duck/Iwate/301007/2012	Duck	H7N1	Japan		MK592568					MK592563
A/duck/Japan/10UO053/2010	Duck	H3N8	Japan		JX673933
A/duck/Japan/10UO178/2010	Duck	H3N8	Japan		JX673926
A/duck/Japan/11OG1032/2011	Duck	H5N2	Japan		KR265547	KR265546		KR265548		KR265542	KR265541
A/duck/Japan/11OG1083/2011	Duck	H5N2	Japan		KR265563					KR265558	KR265557
A/duck/Japan/11OG1084/2011	Duck	H5N2	Japan		KR265571					KR265566
A/duck/Japan/11UO0008/2011	Duck	H5N2	Japan		KR265579	KR265578		KR265580		KR265574
A/duck/Japan/9UO203/2009	Duck	H11N2	Japan		JX673932
A/duck/Japan/9UO238/2009	Duck	H6N2	Japan		JX673934
A/duck/Japan/AQ_HE103/2015	Muscovy_Duck	H1N2	Japan		LC278304	LC278303	LC278302				LC278298
A/duck/Jiang_Xi/197820/2003	Duck	H5N3	China		EF597296
A/duck/Jiang_Xi/2374/2005	Duck	H3N6	China		EF597282			EF597373		EF597443
A/duck/Jiangsu/10_d4/2011	Avian	H11N3	China		CY125010			CY125011		CY125005	CY125004
A/duck/Jiangsu/S1665/2015	Duck	H5N3	China		MN171445		MN171443			MN171440
A/duck/Jiangsu/S2447/2011	Duck	H4N6	China		KU161006			KU161007		KU161001
A/duck/Jiangsu/SE0261/2018	Duck	H5N3	China		MN171453			MN171454		MN171448
A/duck/Jiangxi/11278/2009	Duck	H11N9	China		KF259255		KF259774			KF260506	KF260750
A/duck/Jiangxi/13291/2009	Duck	H7N3	China		KF259238			KF260001		KF260489
A/duck/Jiangxi/13875/2005	Duck	H10N3	China		KP287833			KP287834		KP287828
A/duck/Jiangxi/1410/2008	Duck	H10N7	China		KP287897			KP287898		KP287892	KP287891
A/duck/Jiangxi/15846/2013	Duck	H10N3	China		KP285480			KP285481
A/duck/Jiangxi/15867/2013	Duck	H10N3	China		KP285496			KP285497		KP285491
A/duck/Jiangxi/1591/2008	Duck	H10N7	China		KP287913			KP287914			KP287907
A/duck/Jiangxi/16285/2010	Duck	H7N3	China		KF259274		KF259793	KF260037		KF260525
A/duck/Jiangxi/16309/2010	Duck	H7N7	China		KF259248		KF259767	KF260011		KF260499
A/duck/Jiangxi/1717/2003	Duck	H7N7	China		KF259287
A/duck/Jiangxi/1775/2003	Duck	H7N7	China		KF259289					KF260540
A/duck/Jiangxi/18644/2013	Duck	H7N3	China		KP416703					KP416698
A/duck/Jiangxi/18666/2013	Duck	H7N3	China		KP416711			KP416712		KP416706
A/duck/Jiangxi/19521/2009	Duck	H7N3	China		KF259239			KF260002		KF260490
A/duck/Jiangxi/20151/2013	Duck	H7N3	China		KP416719			KP416720		KP416714	KP416713
A/duck/Jiangxi/20189/2013	Duck	H7N3	China		KP416735			KP416736		KP416730
A/duck/Jiangxi/2039/2005	Duck	H10N8	China		KP287929		KP287927	KP287930		KP287924
A/duck/Jiangxi/20674/2013	Duck	H7N3	China		KP416743			KP416744		KP416738	KP416737
A/duck/Jiangxi/20717/2013	Duck	H7N3	China		KP416751			KP416752		KP416746	KP416745
A/duck/Jiangxi/21669/2009	Duck	H7N7	China		KF259242		KF259761	KF260005		KF260493	KF260737
A/duck/Jiangxi/21694/2013	Duck	H7N3	China		KP416793			KP416794
A/duck/Jiangxi/21714/2011	Duck	H11N9	China		KF259256		KF259775	KF260019		KF260507	KF260751
A/duck/Jiangxi/21980/2010	Duck	H7N7	China		KF259252		KF259771	KF260015		KF260503
A/duck/Jiangxi/22041/2008	Duck	H4N9	China		KF259254			KF260017		KF260505	KF260749
A/duck/Jiangxi/22215/2013	Duck	H7N3	China		KP416818			KP416819		KP416813	KP416812
A/duck/Jiangxi/22330/2009	Duck	H7N3	China		KF259258		KF259777	KF260021		KF260509
A/duck/Jiangxi/22537/2012	Duck	H11N9	China		KF259259					KF260510
A/duck/Jiangxi/22686/2013	Duck	H7N3	China		KP416834					KP416829	KP416828
A/duck/Jiangxi/23005/2009	Duck	H7N3	China		KF259243		KF259762	KF260006		KF260494
A/duck/Jiangxi/23008/2009	Duck	H7N7	China		KF259244		KF259763	KF260007		KF260495	KF260739
A/duck/Jiangxi/26141/2009	Duck	H10N7	China		KP287969			KP287970		KP287964	KP287963
A/duck/Jiangxi/262/2013	Duck	mixed	China		KP286867			KP286869
A/duck/Jiangxi/27314/2012	Duck	H10N7	China		KP287668		KP287666	KP287669		KP287663
A/duck/Jiangxi/27793/2013	Duck	mixed	China		KP286880			KP286881		KP286871	KP286870
A/duck/Jiangxi/278/2013	Duck	mixed	China		KP286895			KP286896
A/duck/Jiangxi/27810/2013	Duck	mixed	China		KP416888			KP416889
A/duck/Jiangxi/29297/2013	Duck	mixed	China		KP286920			KP286921		KP286911	KP286910
A/duck/Jiangxi/29301/2013	Duck	mixed	China		KP286933			KP286935			KP286922
A/duck/Jiangxi/3078/2009	Duck	mixed	China		KP287755		KP287748	KP287758		KP287741
A/duck/Jiangxi/3096/2009	Duck	H7N9	China		KF259218		KF259737	KF259981		KF260469	KF260713
A/duck/Jiangxi/31028/2013	Duck	H7N3	China		KP416922					KP416917	KP416916
A/duck/Jiangxi/3152/2009	Duck	H7N9	China		KF259272
A/duck/Jiangxi/3214/2009	Duck	H7N9	China		KF259222
A/duck/Jiangxi/32180/2013	Duck	mixed	China		KP286945			KP286946		KP286937	KP286936
A/duck/Jiangxi/32213/2013	Duck	H7N6	China		KP285512			KP285513		KP285507	KP285506
A/duck/Jiangxi/33629/2013	Duck	H10N3	China		KP285520			KP285521		KP285515
A/duck/Jiangxi/34775/2013	Duck	H7N3	China		KP416938			KP416939		KP416933	KP416932
A/duck/Jiangxi/34884/2013	Duck	H7N3	China		KP417089		KP417087	KP417090			KP417083
A/duck/Jiangxi/3779/2009	Duck	mixed	China		KP287780			KP287783		KP287763
A/duck/Jiangxi/3961/2013	Duck	mixed	China		KP286982		KP286978	KP286984		KP286974
A/duck/Jiangxi/5416/2014	Duck	mixed	China		KP416972			KP416974		KP416967	KP416966
A/duck/Jiangxi/5450/2014	Duck	mixed	China		KP417011			KP417012		KP417004	KP417003
A/duck/Jiangxi/5467/2014	Duck	H7N3	China		KP417036					KP417031	KP417030
A/duck/Jiangxi/5575/2013	Duck	mixed	China		KP287017			KP287019		KP287010
A/duck/Jiangxi/5581/2013	Duck	mixed	China		KP287036					KP287030
A/duck/Jiangxi/5879/2008	Duck	mixed	China		KP287688			KP287689		KP287681
A/duck/Jiangxi/5945/2008	Duck	mixed	China		KP287717			KP287720
A/duck/Jiangxi/6556/2013	Duck	H10N8	China		KP285680
A/duck/Jiangxi/6634/2013	Duck	H10N8	China		KP285720		KP285718			KP285715
A/duck/Jiangxi/7016/2009	Duck	H7N3	China		KF259232		KF259751	KF259995
A/duck/Jiangxi/7554/2007	Duck	H9N2	China		KU366363	KU366362				KU366358
A/duck/Jiangxi/7713/2009	Duck	H7N3	China		KF259233			KF259996		KF260484
A/duck/Jiangxi/8028/2009	Duck	H7N3	China		KF259234		KF259753	KF259997		KF260485
A/duck/Jiangxi/8032/2009	Duck	H7N3	China		KF259235		KF259754	KF259998		KF260486
A/duck/Jiangxi/9711/2009	Duck	H7N3	China		KF259236		KF259755	KF259999
A/duck/Jiangxi/9742/2009	Duck	H7N3	China		KF259237			KF260000
A/duck/Jiangxi/k0701/2009	Duck	H11N2	China		HM745401	HM745400		HM745402		HM745396
A/duck/Jiangxi/S21046/2012	Duck	H4N2	China		KU161014	KU161013		KU161015			KU161008
A/duck/Jiangxi/S21055/2012	Duck	H4N2	China		KU161022	KU161021		KU161023		KU161017
A/duck/Jiangxi/S2443/2012	Duck	H4N6	China		KU161030		KU161028	KU161031		KU161025
A/duck/Jiangxi/S3261/2009	Duck	H4N2	China		KU161038	KU161037	KU161036	KU161039
A/duck/Jiangxi/S4770/2013	Duck	H7N7	China		KX061801			KX061804		KX061806	KX061807
A/duck/Korea/109/11	Duck	H7N7	South_Korea		JN244129					JN244197	JN244111
A/duck/Korea/112_25/2008	Duck	H6N1	South_Korea		GQ414930					GQ414818	GQ414788
A/duck/Korea/372/2009	Duck	H1N1	South_Korea		KJ764733		KJ764735			KJ764738	KJ764739
A/duck/Korea/522_79/2008	Duck	H6N2	South_Korea		GQ414949	GQ414918		GQ414958
A/duck/Korea/A105/2009	Duck	H6N2	South_Korea		GQ414925	GQ414911	GQ414875	GQ414950
A/duck/Korea/A112/10	Duck	H7N7	South_Korea		JN244138			JN244253		JN244198
A/duck/Korea/A117/10	Duck	H7N6	South_Korea		JN244132			JN244257		JN244202
A/duck/Korea/A120/2009	Duck	H3N2	South_Korea		JX235978
A/duck/Korea/A23/2011	Duck	H6N2	South_Korea		JX235989
A/duck/Korea/A255/2009	Duck	H4N3	South_Korea		JX235981
A/duck/Korea/A349/09	Duck	H7N2	South_Korea		JN244127			JN244259		JN244194	JN244108
A/duck/Korea/A37/2010	Duck	H3N2	South_Korea		JX236000
A/duck/Korea/A54/2010	Duck	H3N2	South_Korea		JX235984
A/duck/Korea/A57/2008	Duck	H4N6	South_Korea		JX236002
A/duck/Korea/A70/2008	Duck	H9N2	South_Korea		JX235997
A/duck/Korea/A74/2011	Duck	H6N2	South_Korea		JX236003
A/duck/Korea/A78/2008	Duck	H3N2	South_Korea		JX235977
A/duck/Korea/A79/10	Duck	H7N7	South_Korea		JN244128					JN244195	JN244109
A/duck/Korea/A83/2011	Duck	H3N2	South_Korea		JX236004
A/duck/Korea/BC10/2007	Duck	H7N3	South_Korea		KC609925			KC609953		KC609841
A/duck/Korea/CBU08107/2008	Duck	H9N2	South_Korea		HQ221640	HQ221658		HQ221604
A/duck/Korea/DY104/2007	Duck	H4N6	South_Korea		JX454714					JX454719
A/duck/Korea/DY97/2007	Duck	H4N3	South_Korea		JX454707		JX454708	JX454709		JX454711	JX454712
A/duck/Korea/GJ56/2007	Duck	H7N8	South_Korea		KC609929			KC609957
A/duck/Korea/JSM/10	Duck	H7N7	South_Korea		JN244140			JN244256		JN244200
A/duck/Korea/KNUDPJ09/2009	Duck	H9N2	South_Korea		JN852780	JN852781	JN852782	JN852783		JN852785	JN852786
A/duck/Korea/L57_6/2008	Duck	H3N2	South_Korea		JX236005
A/duck/Korea/LSY/10	Duck	H7N7	South_Korea		JN244141			JN244255		JN244201	JN244113
A/duck/Korea/U11_1/2007	Duck	H1N2	South_Korea		KJ764774	KJ764773		KJ764779		KJ764777
A/duck/Korea/U11/2007	Duck	H1N2	South_Korea		HQ014835					HQ014830	HQ014829
A/duck/Korea/U14/2007	Duck	H1N3	South_Korea		HQ014843					HQ014838	HQ014837
A/duck/Kumamoto/430319/2009	Waterfowl	H10N4	Japan		LC496282			LC496283		LC496279	LC496278
A/duck/Malaysia/2001	Duck	H9N2	Malaysia		CY073803	CY073802	CY073801	CY073804			CY073797
A/duck/Malaysia/F118_08_04/2004	Duck	H5N2	Malaysia		EU249550	DQ104703	EU249548	EU249549		EU249546
A/duck/Miyazaki/CAD_1/2016	Mallard	H4N2	Japan		LC415037	LC415036		LC415038		LC415032
A/duck/Mongolia/1/2019	Duck	H7N7	Mongolia		MT020161			MT020162		MT020156
A/duck/Mongolia/101/2015	Mallard	H4N6	Mongolia		LC121247		LC121245			LC121242
A/duck/Mongolia/118/2015	Mallard	H4N6	Mongolia		LC121263					LC121258
A/duck/Mongolia/121/2011	Waterfowl	H10N7	Mongolia		LC339814		LC339812	LC339815		LC339809	LC339808
A/duck/Mongolia/123/2014	Duck	H10N8	Mongolia		MK978915			MK978916		MK978910
A/duck/Mongolia/127/2015	Mallard	H4N6	Mongolia		LC121271		LC121269			LC121266
A/duck/Mongolia/140/2015	Duck	H10N2	Mongolia		MK978923	MK978922				MK978918
A/duck/Mongolia/141/2015	Mallard	H10N2	Mongolia		LC121287	LC121286				LC121282
A/duck/Mongolia/154/2015	Mallard	H1N2	Mongolia		LC121279	LC121278	LC121277	LC121280		LC121274
A/duck/Mongolia/160/2010	Waterfowl	H4N6	Mongolia		LC339892					LC339887
A/duck/Mongolia/17/2011	Waterfowl	H4N3	Mongolia		LC339900					LC339895
A/duck/Mongolia/183/2010	Waterfowl	H4N6	Mongolia		LC339916					LC339911
A/duck/Mongolia/194/2011	Duck	H5N3	Mongolia		MK592576			MK592577		MK592571
A/duck/Mongolia/202/2013	Waterfowl	H4N1	Mongolia		LC349306			LC349307		LC349301
A/duck/Mongolia/244/2010	Waterfowl	H4N6	Mongolia		LC349322					LC349317
A/duck/Mongolia/245/2015	Waterfowl	H10N3	Mongolia		LC121351		LC121349	LC121352		LC121346
A/duck/Mongolia/258/2011	Waterfowl	H8N4	Mongolia		LC349338			LC349339		LC349333	LC349332
A/duck/Mongolia/262/2011	Waterfowl	H4N6	Mongolia		LC349346			LC349347		LC349341
A/duck/Mongolia/296/2019	Duck	H4N2	Mongolia		MT020169	MT020168		MT020170		MT020164
A/duck/Mongolia/3/2001	Duck	H10N3	Mongolia		MK978931		MK978929			MK978926
A/duck/Mongolia/326/2015	Waterfowl	H10N3	Mongolia		LC121359		LC121357	LC121360		LC121354
A/duck/Mongolia/340/2011	Waterfowl	H4N8	Mongolia		LC349394		LC349392	LC349395		LC349389
A/duck/Mongolia/371/2010	Waterfowl	H10N8	Mongolia		LC349402			LC349403		LC349397	LC349396
A/duck/Mongolia/380/2019	Duck	H4N6	Mongolia		MT020177			MT020178		MT020172
A/duck/Mongolia/402/2011	Waterfowl	H3N8	Mongolia		LC349442					LC349437
A/duck/Mongolia/419/2019	Duck	H5N3	Mongolia		MT020185		MT020183			MT020180
A/duck/Mongolia/451/2013	Duck	H10N3	Mongolia		MK978939			MK978940		MK978934
A/duck/Mongolia/46/2010	Waterfowl	H10N8	Mongolia		LC367373			LC367374		LC367368	LC367367
A/duck/Mongolia/47/2001	Duck	H7N1	Mongolia		AB268555			AB268556		AB268552
A/duck/Mongolia/482/2015	Mallard	H2N3	Mongolia		LC121375			LC121376		LC121370
A/duck/Mongolia/487/2011	Waterfowl	H3N8	Mongolia		LC367381					LC367376	LC367375
A/duck/Mongolia/493/2010	Waterfowl	H10N8	Mongolia		LC367389			LC367390		LC367384	LC367383
A/duck/Mongolia/499/2015	Waterfowl	H10N7	Mongolia		LC121383					LC121378
A/duck/Mongolia/50/2010	Waterfowl	H10N8	Mongolia		LC367405					LC367400
A/duck/Mongolia/518/2015	Waterfowl	H10N3	Mongolia		LC121391					LC121386
A/duck/Mongolia/520/2015	Mallard	H1N1	Mongolia		LC121399		LC121397	LC121400		LC121394
A/duck/Mongolia/543/2015	Mallard	H4N6	Mongolia		LC121415					LC121410
A/duck/Mongolia/565/2011	Waterfowl	H8N4	Mongolia		LC367421					LC367416	LC367415
A/duck/Mongolia/592/2019	Duck	H4N6	Mongolia		MT020193					MT020188
A/duck/Mongolia/6/2019	Duck	H7N7	Mongolia		MT020201			MT020202
A/duck/Mongolia/626/2015	Waterfowl	H10N7	Mongolia		LC121423					LC121418
A/duck/Mongolia/637/2010	Waterfowl	H4N6	Mongolia		LC367461		LC367459			LC367456	LC367455
A/Duck/Mongolia/652/2017	Duck	H7N3	Mongolia		MH628029			MH628030		MH628024
A/duck/Mongolia/652/2019	Duck	H4N6	Mongolia		MT020225					MT020220
A/duck/Mongolia/655/2015	Mallard	H2N3	Mongolia		LC121431			LC121432		LC121426
A/duck/Mongolia/656/2018	Duck	H12N5	Mongolia		MK978987			MK978988		MK978982
A/duck/Mongolia/66/2015	Waterfowl	H10N2	Mongolia		LC108123	LC108122				LC108118
A/duck/Mongolia/675/2010	Waterfowl	H1N1	Mongolia		LC367501			LC367502		LC367496
A/duck/Mongolia/68/2010	Waterfowl	H4N6	Mongolia		LC367509		LC367507			LC367504	LC367503
A/duck/Mongolia/690/2019	Duck	H4N6	Mongolia		MT020241					MT020236
A/duck/Mongolia/703/2018	Duck	H12N5	Mongolia		MK978995			MK978996		MK978990
A/duck/Mongolia/709/2015	Waterfowl	H10N7	Mongolia		LC121439					LC121434
A/duck/Mongolia/742/2015	Waterfowl	H10N7	Mongolia		LC121447			LC121448		LC121442
A/Duck/Mongolia/751/2017	Duck	H7N3	Mongolia		MH734820			MH734821		MH734815
A/duck/Mongolia/769/2015	Mallard	H4N6	Mongolia		LC121455			LC121456		LC121450
A/Duck/Mongolia/782/2017	Duck	H7N3	Mongolia		MH744646			MK979028		MK979022
A/Duck/Mongolia/786/2017	Duck	H7N3	Mongolia		MH744654			MK979036		MK979030
A/duck/Mongolia/820/2019	Duck	H4N2	Mongolia		MT020257	MT020256		MT020258		MT020252
A/duck/Mongolia/826/2019	Duck	H4N6	Mongolia		MT020265			MT020266		MT020260
A/duck/Mongolia/837/2015	Duck	H1N1	Mongolia		MK979043		MK979041			MK979038
A/duck/Mongolia/850/2018	Duck	H12N5	Mongolia		MK979049			MK979050		MK979046
A/duck/Mongolia/867/2002	Duck	H7N1	Mongolia		AB473546		AB473544	AB473547		AB473541
A/duck/Mongolia/871/2018	Duck	H2N3	Mongolia		MK979059			MK979060		MK979054
A/duck/Mongolia/909/2018	Duck	H2N3	Mongolia		MK979091			MK979092		MK979086
A/duck/Mongolia/911/2018	Duck	H2N3	Mongolia		MK979099			MK979100		MK979094
A/duck/Mongolia/926/2019	Duck	H5N3	Mongolia		MT020153		MT020151
A/duck/Mongolia/934/2018	Duck	H2N3	Mongolia		MK979187			MK979188
A/duck/Mongolia/946/2018	Duck	H2N3	Mongolia		MK979203
A/duck/Mongolia/953/2018	Duck	H2N3	Mongolia		MK979211			MK979212
A/duck/Mongolia/97/2014	Waterfowl	H10N6	Mongolia		MK979219			MK979220		MK979214
A/duck/Moscow/3735/2009	Duck	H4N6	Russia		MF422096					MF422092
A/duck/Moscow/3740/2009	Duck	H4N6	Russia		MF422103					MF422099
A/duck/Moscow/3799/2009	Duck	H4N6	Russia		MF422110					MF422106
A/duck/Moscow/4182_C/2010	Duck	H5N3	Russia		MF992945
A/duck/Moscow/4182_C/2017	Duck	H5N3	Russia		MK357972			MK357965		MK357983
A/duck/Moscow/4182/2010	Duck	H5N3	Russia		KF885678			KF885679		KF885673
A/duck/Moscow/4524/2011	Duck	mixed	Russia		MN692220		MN692217	MN692221		MN692214
A/duck/Moscow/4641/2011	Mallard	H4N6	Russia		MF422118			MF422119
A/duck/Moscow/4643/2011	Mallard	H4N6	Russia		KX509949			KX509950
A/duck/Moscow/4652/2011	Mallard	H4N6	Russia		KX518717			KX518718
A/duck/Moscow/4781/2012	Mallard	H4N6	Russia		KX530516
A/duck/Moscow/4952/2013	Duck	H5N3	Russia		MN588200			MN588201		MN588195
A/duck/Moscow/4971/2013	Duck	H5N3	Russia		MN588289			MN588290		MN588284
A/duck/Moscow/5586/2018	Duck	H1N2	Russia		MN435638	MN435637	MN435636	MN435639		MN435633
A/duck/Moscow/5662/2018	Duck	H1N2	Russia		MN588297		MN588295	MN588298		MN588292
A/duck/Nanchang/1749/1992	Duck	H11N2	China		U49117	CY005532	CY005533	CY005534		CY005536	CY005537
A/duck/Nanchang/1904/1992	Duck	H7N1	China		CY005494		CY005496	CY005497			CY005500
A/Duck/Nanchang/2_0485/2000	Duck	H2N9	China		CY117196			CY117199
A/duck/Nanchang/2_0486/2000	Duck	H2N9	China		CY005431			CY005434
A/Duck/Nanchang/4_165/2000	Duck	H4N6	China		CY005487					CY005492	CY005493
A/duck/Nanjing/1102/2010	Duck	H4N8	China		KC683706		KC683704	KC683707		KC683701	KC683700
A/duck/New_Zealand/164/76	Duck	H11N3	New_Zealand		CY005740
A/duck/Nha_Trang/15/2013	Mallard	H4N9	Viet_Nam		AB916686		AB916684	AB916687		AB916681
A/duck/Nigeria/SK28T_19VIR8424_2/2019	Duck	H5N6	Nigeria		MN889506			MN889508		MN889510
A/duck/Okayama/331111/2014	Waterfowl	H10N7	Japan		LC496290			LC496291		LC496287	LC496286
A/duck/Perak/2458/1989	Duck	H3N8	Malaysia		GU052308
A/duck/Potsdam/1402_6/1986	Duck	H5N2	Germany		CY005777					CY005782
A/duck/Potsdam/2216_4/1984	Duck	H5N6	Germany		CY005770
A/duck/Primorie/2621/01	Duck	H5N2	Russia		EU580596
A/duck/Primorie/2621/2001	Duck	H5N2	Russia		GQ162787	GQ162788		GQ162789		GQ162792	GQ162793
A/duck/Primorie/2633/01	Duck	H5N3	Russia		AJ621810			EU580597
A/duck/Primorie/2633/2001	Duck	H5N3	Russia		GQ227608			GQ227609		GQ227611
A/duck/Primorie/3672/02	Duck	H4N2	Russia		DQ787808
A/duck/Quang_Ninh/19c511/2013	Mallard	H5N8	Viet_Nam		LC053463		LC053461			LC053458
A/duck/Rugen/78_6/1981	Duck	H2N3	Germany		CY116760			CY116763
A/duck/Saga/411114/2013	Waterfowl	H10N3	Japan		LC496298			LC496299		LC496295	LC496294
A/duck/Saudi_Arabia/KFU_HKU3616_2017/2017	Duck	H5N8	Saudi_Arabia		MN687476			MN687479		MN687481
A/duck/Shanghai/28_1/2009	Duck	H4N2	China		JX485427			JX485430		JX485432	JX485433
A/duck/Shanghai/29_1/2009	Duck	H4N2	China		KX162607	KX162623				KX162639	KX162631
A/duck/Shanghai/408_1/2009	Duck	H4N6	China		KX162612			KX162596		KX162644	KX162636
A/duck/Shanghai/420_2/2009	Duck	H4N6	China		KX162613			KX162597		KX162645
A/duck/Shanghai/421_2/2009	Duck	H4N6	China		KX162614		KX162606			KX162646	KX162638
A/duck/Shanghai/44_2/2009	Duck	H4N6	China		KX162609		KX162601	KX162593		KX162641	KX162633
A/duck/Shanghai/46_2/2009	Duck	H4N6	China		KX162610			KX162594		KX162642	KX162634
A/duck/Shanghai/602/2009	Duck	H10N8	China		KU921409			KU921412		KU921394
A/duck/Shanghai/67_2/2009	Duck	H4N6	China		KX162611			KX162595		KX162643	KX162635
A/duck/Shanghai/SD016/2015	Duck	H7N9	China		MF630512					MF630507	MF630506
A/duck/Shanghai/SH2/2013	Duck	H3N2	China		KM222567	KM222566		KM222568		KM222562	KM222561
A/Duck/Shantou/1588/00	Duck	H9N1	China		AF523499
A/duck/Shantou/168/2007	Duck	H6N8	China		CY109725			CY109726			CY109719
A/duck/Shantou/18088/2006	Duck	H6N6	China		CY110425		CY110423	CY110426
A/Duck/Shantou/2030/00	Duck	H9N1	China		AF523500
A/duck/Shantou/2444/2001	Duck	H6N2	China		HM144754	HM144584		HM144922
A/duck/Shantou/6698/2005	Duck	H6N2	China		HM144837	HM144668		HM145006
A/duck/Shantou/728/2001	Duck	H6N2	China		HM144744	HM144574		HM144912		HM145419	HM145588
A/duck/Shantou/7904/2006	Duck	H6N2	China		CY109429	CY109428		CY109430			CY109423
A/duck/Shantou/83/2000	Duck	H6N2	China		HM144736	HM144566	HM145073	HM144904		HM145411
A/duck/Shanxi/3180/2010	Duck	H10N7	China		KU921411			KU921414		KU921396
A/duck/Shaoxing/5516/2013	Duck	H7N3	China		KP414059			KP414060		KP414054	KP414053
A/duck/Shiga/8/2004	Duck	H4N6	Japan		AB304150			AB304151		AB304145
A/duck/Shimane/321103/2010	Waterfowl	H10N4	Japan		LC496322			LC496323		LC496319	LC496318
A/duck/Shimane/60/2010	Waterfowl	H10N7	Japan		LC496314			LC496315		LC496311	LC496310
A/duck/Sichuan/S4202/2011	Duck	H4N2	China		KU161046	KU161045				KU161041	KU161040
A/duck/Singapore/F119/3/1997	Duck	H5N3	Singapore		GU052803			GU052805
A/duck/South_Africa/1233A/2004	Duck	H4N8	South_Africa		EF041496					EF041500	EF041501
A/duck/South_Africa/811/2004	Duck	H5N1	South_Africa		EF041480			EF041483		EF041485
A/duck/ST/5048/2001	Duck	H3N8	China		AY651428			AY651596
A/duck/Suphanburi/AI157/2005	Duck	H6N1	Thailand		JQ711483		JQ711484				JQ711486
A/duck/Taiwan/0526/72	Duck	H6N1	Taiwan		DQ376654
A/duck/Taiwan/29_3/00	Duck	H6N1	Taiwan		DQ376665		DQ376737	DQ376773		DQ376845	DQ376881
A/duck/Taiwan/4201/99	Duck	H7N7	Taiwan		LC498515			LC498516		LC498510	LC498509
A/duck/Taiwan/A68/03	Duck	H6N1	Taiwan		DQ376682			DQ376790		DQ376862	DQ376898
A/duck/Taiwan/DC88/2009	Duck	H4N6	Taiwan		KC784982			KC784986		KC784983	KC784984
A/duck/Taiwan/DV1236/2009	Duck	H5N2	Taiwan		KC785064	KC785067				KC785065
A/duck/Taiwan/DV1237/2009	Duck	H5N2	Taiwan		KC785043
A/duck/Taiwan/DV1842/2010	Duck	H3N8	Taiwan		KC693633		KC693638			KC693634
A/duck/Taiwan/DV1846/2010	Duck	H3N8	Taiwan		KC693598			KC693602		KC693599
A/duck/Taiwan/WB29/99	Duck	H6N1	Taiwan		DQ376663			DQ376771			DQ376879
A/duck/Taiwan/WB459/04	Duck	H6N5	Taiwan		DQ376687			DQ376795		DQ376867
A/duck/Tasmania/277/2007	Duck	H7N2	Australia		CY033162	CY033163					CY033168
A/duck/Thailand/CU_11655T/2011	Duck	H4N6	Thailand		KT318501			KT318502		KT318496	KT318495
A/duck/Thailand/CU_11671C/2011	Duck	H3N8	Thailand		KT318509			KT318510		KT318504
A/duck/Thailand/CU_11676C/2011	Duck	H3N8	Thailand		KT318517					KT318512
A/duck/Thailand/CU_11836C/2011	Duck	H1N3	Thailand		KJ526010			KJ526011		KJ526006
A/duck/Thailand/CU_12326T/2012	Duck	H11N2	Thailand		KJ161940	KJ161939		KJ161941		KJ161935
A/duck/Thailand/CU_12943C/2013	Duck	H11N9	Thailand		KJ525977			KJ525978		KJ525973
A/duck/Thailand/CU_13011C/2013	Duck	N1	Thailand		KJ525984			KJ525985		KJ525980	KJ525979
A/duck/Uganda/17RS115_9/2017	Duck	H5N8	Uganda		MH569630			MH569633		MH569635
A/duck/Victoria/1976	Duck	H7N7	Australia		CY061603
A/duck/Victoria/2001	Duck	H4N6	Australia		CY077434			CY077437			CY077440
A/duck/Victoria/23/1981	Duck	H1N1	Australia		CY077678
A/duck/Victoria/26/1981	Duck	H5N2	Australia		CY077686
A/duck/Victoria/2a/1980	Duck	H1N1	Australia		CY077670
A/duck/Victoria/3/1980	Duck	H4N6	Australia		CY094920
A/duck/Victoria/4/1980	Duck	H4N6	Australia		CY094912
A/duck/Victoria/512/2007	Duck	H7N6	Australia		CY061611			CY061614			CY061617
A/duck/Victoria/9003_09_1400/1976	Duck	H7N7	Australia		GU053158
A/duck/Viet_Nam/HN_2430/2015	Duck	mixed	Viet_Nam		MK943189						MK943191
A/duck/Viet_Nam/HN_2525/2015	Duck	mixed	Viet_Nam		MK943283			MK943288		MK943290	MK943292
A/duck/Viet_Nam/HN_2633/2016	Duck	mixed	Viet_Nam		MK943120			MK943123
A/duck/Viet_Nam/HN_2634/2016	Duck	H6N6	Viet_Nam		MK943294					MK943299
A/duck/Viet_Nam/HU10_48/2018	Duck	H7N7	Viet_Nam		MK629015		MK629013	MK629016		MK629010
A/duck/Viet_Nam/HU10_64/2018	Duck	H7N7	Viet_Nam		MK629231		MK629229	MK629232		MK629226
A/duck/Viet_Nam/HU13_65/2019	Mallard	H5N6	Viet_Nam		MT107037		MT107035
A/duck/Viet_Nam/QN_2622/2016	Duck	mixed	Viet_Nam		MK943127
A/duck/Viet_Nam/QN_2623/2016	Duck	H6	Viet_Nam		MK942945			MK942947
A/duck/Vietnam/G17_1/2011	Duck	H11N9	Viet_Nam		AB781664					AB781659	AB781658
A/duck/Vietnam/G18_1/2011	Mallard	H3N8	Viet_Nam		AB807867		AB807865				AB807861
A/duck/Vietnam/G18/2009	Duck	H12N5	Viet_Nam		AB593482					AB593477
A/duck/Vietnam/G30/2008	Duck	H11N9	Viet_Nam		AB593466			AB593467		AB593461	AB593460
A/duck/Vietnam/G32/2008	Duck	H11N9	Viet_Nam		AB593474			AB593475		AB593469
A/duck/Vietnam/HU1_1044/2014	Duck	H3N2	Viet_Nam		LC069996	LC069971
A/duck/Vietnam/HU1_140/2014	Duck	H4N6	Viet_Nam		LC069998			LC070029
A/duck/Vietnam/HU1_148/2014	Duck	H11N7	Viet_Nam		LC069994
A/duck/Vietnam/HU1_1635/2014	Duck	H6N6	Viet_Nam		LC070001
A/duck/Vietnam/HU1_178/2014	Duck	H9N6	Viet_Nam		LC069997			LC070028
A/duck/Vietnam/HU3_1268/2015	Duck	H4N6	Viet_Nam		LC427352			LC427353		LC427347	LC427346
A/duck/Vietnam/HU5_483/2016	Duck	H10N6	Viet_Nam		LC427502		LC427500	LC427503		LC427497
A/duck/Vietnam/LBM1/2011	Duck	H4N6	Viet_Nam		AB746477					AB746472
A/duck/Vietnam/LBM300/2012	Mallard	H10N2	Viet_Nam		AB807875	AB807874		AB807876		AB807870	AB807869
A/duck/Vietnam/LBM439/2013	Mallard	H6N6	Viet_Nam		LC028139			LC028140		LC028134	LC028133
A/duck/Vietnam/LBM446/2013	Mallard	H3N2	Viet_Nam		AB916646	AB916645				AB916641	AB916640
A/duck/Vietnam/LBM545/2013	Mallard	H6N8	Viet_Nam		AB981445		AB981443	AB981446		AB981440
A/duck/Vietnam/LBM81/2012	Mallard	H11N9	Viet_Nam		AB807772			AB807773		AB807767	AB807766
A/duck/Vietnam/OIE_0033/2012	Duck	H6N2	Viet_Nam		AB727930			AB727931
A/duck/Vietnam/OIE_0068/2012	Duck	H11N3	Viet_Nam		AB728491
A/duck/Vietnam/OIE_0155/2012	Duck	H4N6	Viet_Nam		AB728598
A/duck/Vietnam/OIE_0178/2012	Duck	H7N1	Viet_Nam		AB728606
A/duck/Vietnam/OIE_0483/2012	Duck	H10N7	Viet_Nam		AB728614
A/duck/Wenzhou/47/2013	Duck	H7N7	China		KF259443			KF260206
A/duck/Wenzhou/771/2013	Duck	H7N3	China		KF259406					KF260657	KF260901
A/duck/Wenzhou/775/2013	Duck	H7N2	China		KF259442	KF259567	KF259961	KF260205			KF260937
A/duck/Wenzhou/YJYF78/2015	Duck	H1N4	China		KU143296		KU143382	KU143425		KU143511	KU143554
A/duck/Western_Australia/4954/1983	Duck	H3N8	Australia		GU052292
A/duck/Western_Australia/8057/1984	Duck	H4N6	Australia		CY094896			CY094899			CY094902
A/duck/Western_Australia/8108/1984	Duck	H4N6	Australia		CY092162			CY092165			CY092168
A/duck/Wuhan/WHYF05/2014	Duck	H9N2	China		KU143329	KU143353		KU143456		KU143543
A/duck/Wuxi/2/2013	Duck	H2N2	China		KM100133	KM100134		KM100136		KM100138	KM100139
A/duck/Yamagata/061004/2014	Waterfowl	H6N6	Japan		LC042084		LC042082	LC042085
A/duck/Yangzhou/013/2008	Duck	H6N5	China		GU220602					GU220597	GU220596
A/duck/Yangzhou/02/2005	Duck	H8N4	China		EF061125					EF061124
A/duck/Yuhuan/YH45/2016	Duck	H1N2	China		KY415671	KY415715	KY415759	KY415935		KY415847	KY415891
A/duck/Yunnan/1282/2007	Duck	H11N9	China		KF259280		KF259799	KF260043		KF260531	KF260775
A/duck/Yunnan/2908/2009	Duck	H11N9	China		KF259281			KF260044
A/duck/Yunnan/3136/2006	Duck	H6N2	China		CY109349	CY109348				CY109344	CY109343
A/duck/Yunnan/435/2002	Duck	H5N3	China		EF597277			EF597368
A/duck/Yunnan/87/2007	Duck	H7N6	China		KF259279			KF260042
A/duck/Yunnan/YN_E2/2011	Duck	H4N6	China		KJ907570					KJ907565	KJ907564
A/duck/Zambia/08/2009	Duck	H6N2	Zambia		AB569530	AB569529		AB569531		AB569525	AB569524
A/duck/Zambia/10/2009	Duck	H6N2	Zambia		AB569546	AB569545		AB569547
A/duck/Zambia/11/2009	Duck	H11N9	Zambia		AB569554			AB569555		AB569549	AB569548
A/duck/Zambia/12/2009	Duck	H11N9	Zambia		AB569562			AB569563		AB569557	AB569556
A/duck/Zhejiang/0224_6/2011	Duck	H1N2	China		JN605376	JN605380	JN605384	JN605388		JN605396	JN605400
A/duck/Zhejiang/0607_13/2011	Duck	H1N2	China		JN605377			JN605389		JN605397	JN605401
A/duck/Zhejiang/0611_15/2011	Duck	H1N3	China		JN716325					JN716350	JN716355
A/duck/Zhejiang/10/2011	Duck	H7N3	China		JQ906586			JQ906590		JQ906566	JQ906562
A/duck/Zhejiang/1208/2009	Duck	H7N3	China		KJ522764			KJ522765		KJ522759	KJ522758
A/duck/Zhejiang/2245/2011	Duck	H5N1	China		JN646739		JN646725	JN646746		JN646704	JN646697
A/duck/Zhejiang/409/2013	Duck	H4N6	China		KT589290			KT589313		KT589175	KT589152
A/duck/Zhejiang/413/2013	Duck	H4N6	China		KT589291			KT589314
A/duck/Zhejiang/418/2013	Duck	H4N6	China		KT589293		KT589247				KT589155
A/duck/Zhejiang/4613/2013	Duck	H3N2	China		KF357814	KF357811		KF357802
A/duck/Zhejiang/4637/2013	Duck	H3N2	China		KF357816	KF357813				KF357800
A/duck/Zhejiang/465/2013	Duck	H2N7	China		KF357790		KF357786	KF357784		KF357780	KF357778
A/duck/Zhejiang/473/2013	Duck	H1N4	China		KF357770			KF357758		KF357750	KF357749
A/duck/Zhejiang/475/2013	Duck	H1N4	China		KF357771			KF357759			KF357746
A/duck/Zhejiang/4812/2013	Duck	H3N8	China		KF357817			KF357805
A/duck/Zhejiang/6D10/2013	Duck	H2N8	China		KX394379					KX394374
A/duck/Zhejiang/6D20/2013	Duck	H10N2	China		KP063200	KP063199		KP063201		KP063195	KP063194
A/duck/Zhejiang/6D7/2013	Duck	H3N2	China		KJ439883			KJ439894			KJ439817
A/duck/Zhejiang/71731/2013	Duck	H1N3	China		KY971214		KY971158	KY971242		KY971074	KY971046
A/duck/Zhejiang/71737/2013	Duck	H1N3	China		KY971215			KY971243		KY971075
A/duck/Zhejiang/71738/2013	Duck	H1N3	China		KY971216					KY971076
A/duck/Zhejiang/71745/2013	Duck	H1N3	China		KY971218					KY971078
A/duck/Zhejiang/71748/2013	Duck	H1N3	China		KY971219					KY971079
A/duck/Zhejiang/71750/2013	Duck	H11N9	China		KR864832			KR864833		KR864827	KR864826
A/duck/Zhejiang/727145/2014	Duck	H4N2	China		KT589280	KT589257	KT589234	KT589303		KT589165	KT589142
A/duck/Zhejiang/727D13/2013	Duck	H1N3	China		KY971220			KY971248		KY971080	KY971052
A/duck/Zhejiang/727D2/2013	Duck	H11N3	China		KX028835			KX028841		KX028805	KX028799
A/duck/Zhejiang/727D30/2013	Duck	H1N3	China		KY971221			KY971249		KY971081
A/duck/Zhejiang/77127/2014	Duck	H4N2	China		KT589276	KT589253		KT589299		KT589161	KT589138
A/duck/Zhejiang/77136/2014	Duck	H4N2	China		KT589277	KT589254
A/duck/Zhejiang/77139/2014	Duck	H4N2	China		KT589278	KT589255
A/duck/Zhejiang/7731/2013	Duck	H1N3	China		KY971211		KY971155			KY971071	KY971043
A/duck/Zhejiang/7734/2013	Duck	H1N3	China		KY971212			KY971240		KY971072	KY971044
A/duck/Zhejiang/925028/2014	Duck	H4N2	China		KT589281	KT589258	KT589235	KT589304		KT589166	KT589143
A/duck/Zhejiang/925088/2014	Duck	H4N2	China		KT589282		KT589236	KT589305		KT589167	KT589144
A/duck/Zhejiang/925091/2014	Duck	H4N2	China		KT589283		KT589237	KT589306		KT589168	KT589145
A/duck/Zhejiang/925096/2014	Duck	H4N2	China		KT589284		KT589238	KT589307		KT589169	KT589146
A/duck/Zhejiang/925099/2014	Duck	H4N2	China		KT589285		KT589239	KT589308		KT589170
A/duck/Zhejiang/925168/2014	Duck	H4N2	China		KT589288					KT589173
A/duck/Zhejiang/D1_6/2013	Duck	H3N8	China		KJ439890
A/duck/Zhejiang/D1/2013	Duck	H1N2	China		KY971199		KY971143	KY971227		KY971059	KY971031
A/duck/Zhejiang/D13/2013	Duck	H3N2	China		KJ439881					KJ439826
A/duck/Zhejiang/D16/2013	Duck	H3N3	China		KJ439884
A/duck/Zhejiang/D17/2013	Duck	H3N3	China		KJ439885					KJ439830
A/duck/Zhejiang/D5/2013	Duck	H1N2	China		KY971200	KY971172		KY971228		KY971060
A/duck/Zhejiang/D6/2013	Duck	H1N2	China		KY971201			KY971229		KY971061
A/duck/Zhejiang/D7/2013	Duck	H1N2	China		KY971202		KY971146	KY971230		KY971062
A/duck/Zhejiang/S2235/2012	Duck	H4N6	China		KU161062			KU161063		KU161058	KU161057
A/duck/Zhejiang/S3158/2012	Duck	H7N7	China		KX061809			KX061812		KX061814	KX061815
A/duck/Zhejiang/S4235/2011	Duck	H7N7	China		KX061817			KX061820		KX061822	KX061823
A/duck/Zhejiang/S4488/2014	Duck	H7N9	China		MF630528		MF630526	MF630529		MF630523	MF630522
A/duck/Zhejiang/S4489/2014	Duck	H7N9	China		MF630536		MF630534	MF630537		MF630531	MF630530
A/Duck:_mallard/Moscow/4970/2013	Mallard	H1N1	Russia		MN400370		MN400368			MN400365
A/dunlin/Sweden/1/2005	Dunlin	H4N6	Sweden		CY076985					CY076990
A/egret/Hunan/1/2012	Egret	H9N2	China		JX437684		JX437689		JX437688	JX437686	JX437691
A/Egyptian_goose/South_Africa/AI1448/2007	Goose	H1N8	South_Africa		GQ404706					GQ404711
A/emperor_goose/Alaska/2011_0713/2011	Goose	H9N2	USA		KP336390		KP336388		KP336386	KP336385	KP336384
A/emu/NY/12716/1994	Emu	H5N9	USA		EU743136					EU743141
A/Eurasian_coot/Germany/R411/2010	Eurasian_Coot	H10N8	Germany		KJ508886
A/Eurasian_coot/Western_Australia/2727/1979	Eurasian_Coot	H6N2	Australia		CY028244
A/Eurasian_teal/Netherlands/1/2008	Eurasian_Teal	H6N1	Netherlands		KX978548			KX979266		KX979756	KX978246
A/eurasian_wigeon/Hong_Kong/MPK653/2009	Eurasian_Wigeon	H11N9	Hong_Kong		KF259277			KF260040		KF260528
A/Eurasian_wigeon/Netherlands/1/2005	Eurasian_Wigeon	H4N6	Netherlands		MF146083			MF146807		MF146322	MF145937
A/Eurasian_wigeon/Netherlands/1/2006	Eurasian_Wigeon	H6N2	Netherlands		KX978475	KX978832		KX978065		KX979805
A/Eurasian_wigeon/Netherlands/1/2009	Eurasian_Wigeon	H5N2	Netherlands		KX979231	KX977926		KX978883		KX979621	KX978696
A/Eurasian_wigeon/Netherlands/1/2010	Eurasian_Wigeon	H5N2	Netherlands		KX979407	KX978397	KX978657	KX978208		KX979747
A/Eurasian_wigeon/Netherlands/2/2007	Eurasian_Wigeon	H1N1	Netherlands		KX978493		KX978656			KX979656
A/Eurasian_wigeon/Netherlands/2/2008	Eurasian_Wigeon	H7N4	Netherlands		KX979454		KX978190	KX978722		KX979746
A/Eurasian_wigeon/Netherlands/2/2009	Eurasian_Wigeon	H12N5	Netherlands		MF147995					MF146040
A/Eurasian_wigeon/Netherlands/3/2007	Eurasian_Wigeon	H10N1	Netherlands		MF575216			MF575180		MF575292
A/Eurasian_wigeon/Netherlands/4/2000	Eurasian_Wigeon	H6N2	Netherlands		KF695265		KF695263			KF695260
A/Eurasian_wigeon/Netherlands/4/2005	Eurasian_Wigeon	H9N2	Netherlands		MF575191	MF575086		MF575215		MF575181
A/Eurasian_wigeon/Netherlands/4/2007	Eurasian_Wigeon	H10N1	Netherlands		CY077049			CY077052		CY077054
A/Eurasian_Wigeon/Netherlands/5/2007	Eurasian_Wigeon	H7N7	Netherlands		MK414734			MK414729		MK414757
A/Eurasian_wigeon/Netherlands/6/2005	Eurasian_Wigeon	H6N2	Netherlands		MF575195	MF575090	MF575104			MF575137
A/Eurasian_wigeon/Netherlands/6/2007	Eurasian_Wigeon	H1N1	Netherlands		KX979525		KX978401			KX979683
A/Eurasian_wigeon/Sweden/1/2004	Eurasian_Wigeon	H6N2	Sweden		CY041363	CY041364				CY041368
A/European_herring_gull/Netherlands/1/2006	European_Herring_Gull	H4N6	Netherlands		MF148090					MF147341
A/European_herring_gull/Netherlands/1/2015	European_Herring_Gull	H11N9	Netherlands		MF147382			MF147661		MF147470
A/European_teal/Chany/121/2011	Teal	H3N8	Russia		KF462315
A/European_teal/Chany/130/2011	Teal	H4	Russia		KF462316
A/European_teal/Chany/148/2011	Teal	H3N8	Russia		KF462317
A/European_teal/Chany/151/2011	Teal	H3N1	Russia		KF462318
A/European_teal/Chany/27/2011	Teal	H5N3	Russia		KF462310
A/European_teal/Chany/63/2011	Teal	H3N8	Russia		KF462313
A/European_teal/Novosibirsk/203/2011	Teal	H5N1	Russia		KF462319
A/European_teal/Novosibirsk/206/2011	Teal	H3N8	Russia		KF462320
A/European_teal/Novosibirsk/224/2011	Teal	H3N8	Russia		KF462322
A/European_teal/Novosibirsk/246/2011	Teal	H8N4	Russia		KF462325
A/European_teal/Novosibirsk/261/2011	Teal	H5N1	Russia		KF462326
A/European_teal/Novosibirsk/265/2011	Teal	H3N8	Russia		KF462327
A/European_teal/Novosibirsk/340/2011	Teal	unknown	Russia		KF462328
A/European_teal/Novosibirsk/354/2011	Teal	unknown	Russia		KF462329
A/European_teal/Novosibirsk/356/2011	Teal	unknown	Russia		KF462330
A/European_teal/Siberia/237/2008	Teal	H3N8	Russia		CY100652
A/falcata_teal/Korea/VI160216/2016	Duck	H2N5	South_Korea		MG366918			MG366995
A/finch/England/2051/1991	Finch	H5N2	USA		KF435067	KF435064				KF435068
A/gadwall_duck/Netherlands/1/2011	Duck	H6N2	Netherlands		KX977656	KX977644		KX978259		KX979692
A/gadwall_duck/Netherlands/2/2006	Duck	H9N2	Netherlands		KX977763	KX979196				KX979696
A/gadwall/Altai/1202/2007	Gadwall	H5N2	Russia		CY049759	CY049758		CY049760		CY049754
A/gadwall/Altai/1324/2007	Gadwall	H3N8	Russia		CY049791		CY049789			CY049786	CY049785
A/gadwall/Altai/1325/2007	Gadwall	H3N8	Russia		CY049799		CY049797			CY049794
A/gadwall/Altai/1328/2007	Gadwall	H3N8	Russia		CY049815		CY049813				CY049809
A/gadwall/Altai/45/2008	Gadwall	H3N8	Russia		KF462265
A/gadwall/Netherlands/1/2006	Gadwall	H9N2	Netherlands		CY043865					CY043870
A/gadwall/Ningxia/YG61/2017	Gadwall	H5N6	China		MH283024			MH283025		MH283019
A/garganey_teal/Altai/830/2011	Teal	N8	Russia		KF462337
A/garganey/Altai/1213/2007	Garganey	H5N2	Russia		CY049775			CY049776
A/garganey/Bangladesh/38920/2019	Garganey	H7N4	Bangladesh		MT090417		MT090421	MT090416		MT090415
A/garganey/Republic_of_Georgia/1/2011	Garganey	H4N2	Georgia		CY185482	CY185483				CY185487
A/garganey/SanJiang/160/2006	Garganey	H5N2	China		EF634335	EF634334				EF634330
A/glaucous_gull/Iceland/4270/2015	Glaucous_Gull	H10N7	Iceland		MK100306		MK100308	MK100307		MK100310
A/glaucous_gull/Iceland/4552/2015	Glaucous_Gull	H10N7	Iceland		MK100314		MK100316	MK100315		MK100318
A/glossy_ibis/Bangladesh/38011/2019	Ibis	H1N1	Bangladesh		MT090194		MT090199			MT090196
A/Goose/Guangdong/1/96	Goose	H5N1	China		AF144306		AF144303				AF144300
A/goose/Guangdong/3/1997	Goose	H5N1	China		AF359560		AF370122				AY038798
A/goose/Guangdong/7472/2012	Goose	H7N7	China		KF259226			KF259989		KF260477	KF260721
A/goose/Guizhou/829/2012	Goose	H10N7	China		KF259225			KF259988		KF260476	KF260720
A/goose/Hong_Kong/1032.6/2000	Goose	H5N1	Hong_Kong		GU052051						GU052056
A/goose/Hong_Kong/437_6/1999	Goose	H5N1	Hong_Kong		GU052020						GU052026
A/goose/Hong_Kong/485.3/2000	Goose	H5N1	Hong_Kong		GU052043						GU052049
A/Goose/Hong_Kong/W217/97	Goose	H6N9	Hong_Kong		AF250485			AF250502
A/goose/Hunan/S2466/2011	Goose	H4N8	China		KU161078			KU161079		KU161073
A/goose/Inner_Mongolia/IM_192/2014	Goose	H5N1	China		KR010414		KR010412	KR010415		KR010409
A/goose/Kalmykia/813/2016	Goose	H5N8	Russia		MF926488			MF926489		MF926483
A/goose/Karachi/NARC_13N_969/2014	Goose	H14N3	Pakistan		KX602671			KX602672		KX602666
A/goose/Spain/IA17CR02699/2017	Goose	H5N8	Spain		MK494926		MK494924	MK494927		MK494921
A/goose/Zambia/07/2008	Goose	H4N6	Zambia		AB569522					AB569517	AB569516
A/goose/Zhejiang/1120069/2014	Goose	H1N2	China		KY971203	KY971175	KY971147	KY971231		KY971063	KY971035
A/gray_teal/AUS/3/1979	Gray_Teal	H4N6	Australia		CY005680
A/gray_teal/Australia/1/1979	Gray_Teal	H6N1	Australia		CY005666
A/gray_teal/Australia/2/1979	Gray_Teal	H4N4	Australia		CY005673						CY005678
A/gray_teal/Western_Australia/1840/1979	Gray_Teal	H4N4	Australia		CY045264						CY045270
A/gray_teal/Western_Australia/1855/1979	Gray_Teal	H4N6	Australia		CY031157
A/great_black_backed_gull/Iceland/1110/2011	Gull	H5N2	Iceland		CY149349	CY149350				CY149354
A/greater_white_fronted_goose/Alaska/UGAI15_4167/2015	Goose	Mixed	USA		KU310490
A/greater_white_fronted_goose/Netherlands/1/2006	Goose	H6N2	Netherlands		KX979371	KX978480		KX978209		KX979758
A/greater_white_fronted_goose/Netherlands/1/2007	Goose	H1N1	Netherlands		KX978140		KX979062			KX979854	KX978945
A/greater_white_fronted_goose/Netherlands/1/2009	Goose	H6N8	Netherlands		KX978596					KX979869
A/greater_white_fronted_goose/Netherlands/1/2010	Goose	H6N1	Netherlands		KX979209			KX978484		KX979653
A/greater_white_fronted_goose/Netherlands/1/2011	Goose	H6N8	Netherlands		KX977789			KX979570		KX979720	KX978996
A/greater_white_fronted_goose/Netherlands/1/2012	Goose	H1N1	Netherlands		KX979290			KX978939		KX979792
A/greater_white_fronted_goose/Netherlands/11/2009	Goose	H6N1	Netherlands		KX978115					KX979853
A/greater_white_fronted_goose/Netherlands/2/2007	Goose	H6N8	Netherlands		KX978845					KX979686
A/greater_white_fronted_goose/Netherlands/2/2008	Goose	H6N8	Netherlands		KX978048					KX979614
A/greater_white_fronted_goose/Netherlands/2/2010	Goose	H5N2	Netherlands		KX977806	KX978932	KX978162			KX979684
A/greater_white_fronted_goose/Netherlands/2/2011	Goose	H6N2	Netherlands		KX977733	KX978753		KX977849		KX979687
A/greater_white_fronted_goose/Netherlands/3/2006	Goose	H6N8	Netherlands		KX978595					KX979755	KX979293
A/greater_white_fronted_goose/Netherlands/3/2007	Goose	H6N5	Netherlands		KX977742			KX979480		KX979612
A/greater_white_fronted_goose/Netherlands/3/2011	Goose	H6N2	Netherlands		KX978854	KX978364		KX979435		KX979813
A/greater_white_fronted_goose/Netherlands/4/2006	Goose	H6N8	Netherlands		KX978856		KX978368	KX978967		KX979839
A/greater_white_fronted_goose/Netherlands/4/2009	Goose	H5N2	Netherlands		KX978603	KX978719		KX978697		KX979872
A/greater_white_fronted_goose/Netherlands/4/2010	Goose	H6N8	Netherlands		KX978021			KX979587		KX979681
A/greater_white_fronted_goose/Netherlands/4/2011	Goose	H1N1	Netherlands		KX978575			KX979565		KX979725
A/greater_white_fronted_goose/Netherlands/5/2008	Goose	H5N2	Netherlands		KX979381	KX978387		KX978774		KX979797
A/greater_white_fronted_goose/Netherlands/5/2010	Goose	H5N3	Netherlands		KX978221					KX979754
A/greater_white_fronted_goose/Netherlands/6/2009	Goose	H6N8	Netherlands		KX979429			KX978561		KX979846	KX979104
A/greater_white_fronted_goose/Netherlands/6/2010	Goose	H6N2	Netherlands		KX978940	KX978786		KX978808		KX979731
A/greater_white_fronted_goose/Netherlands/6/2011	Goose	H6N8	Netherlands		KX978855					KX979705
A/greater_white_fronted_goose/Netherlands/8/2009	Goose	H6N2	Netherlands		KX979302	KX978626		KX979497		KX979680
A/greater_white_fronted_goose/Netherlands/9/2009	Goose	H6N2	Netherlands		KX978066	KX978180				KX979851
A/grebe/Mongolia/24/2003	Grebe	H4N6	Mongolia		CY100646
A/green_winged_teal/Alaska/637/2011	Eurasian_Teal	mixed	USA		KY130703
A/green_winged_teal/Alaska/845/2012	Eurasian_Teal	mixed	USA		KY130948
A/green_winged_teal/Egypt/871/2016	Eurasian_Teal	H5N8	Egypt		MF037852			MF037854		MF037860
A/green_winged_teal/Egypt/877/2016	Eurasian_Teal	H5N8	Egypt		MF037855			MF037861		MF037849
A/green_winged_teal/Xianghai/430/2011	Green_Winged_Teal	H5N2	China		JX570868	JX570864		JX570869		JX570866
A/grey_heron/W779/2017	Grey_Heron	H5N8	South_Korea		MF155635		MF155633	MF155636		MF155630
A/Grey_Teal/Victoria/GT001/2017	Grey_Teal	H9N1	Australia		MK213323					MK213328
A/grey_headed_gull/Uganda/MUWRP_538/2017	Gull	H5N8	Uganda		MG881968			MG881923		MG881967
A/greylag_goose/Changsha/CS_1983/2013	Goose	H4N8	China		KJ907594			KJ907595
A/greylag_goose/Changsha/CS_510/2013	Goose	H4N8	China		KJ907578			KJ907579
A/greylag_goose/Changsha/CS_538/2013	Goose	H4N8	China		KJ907586
A/greylag_goose/Iceland/0911/2011	Goose	H6N8	Iceland		CY149469					CY149474
A/greylag_goose/Iceland/0921/2011	Goose	H6N8	Iceland		CY149477					CY149482
A/greylag_goose/Iceland/0948/2011	Goose	H6N5	Iceland		CY149501		CY149503			CY149506
A/greylag_goose/Iceland/0953/2011	Goose	H6N5	Iceland		CY149509		CY149511
A/greylag_goose/Iceland/0961/2011	Goose	H6N8	Iceland		CY149517
A/greylag_goose/Iceland/0976/2011	Goose	H6N8	Iceland		CY149525					CY149530
A/greylag_goose/Iceland/1459/2011	Goose	H6N5	Iceland		CY149445					CY149450
A/greylag_goose/Iceland/1482/2011	Goose	H6N8	Iceland		CY149461
A/greylag_goose/Netherlands/4/1999	Greylag_Goose	H6N1	Netherlands		CY060201			CY060202		CY060196
A/Guinea_fowl/Belgium/6102/2017	Guineafowl	H5N8	Belgium		MH107200			MH107203		MH107205
A/guinea_fowl/France/150207n/2015	Guineafowl	H5N9	France		KU320890			KU320891		KU320886
A/guinea_fowl/Italy/155/2000	Guineafowl	H7N1	Italy		CY022662					CY022667
A/guinea_fowl/Italy/1766/2000	Guineafowl	H7N1	Italy		KF493438					KF493402
A/guinea_fowl/Italy/1847/2000	Guineafowl	H7N1	Italy		KF493441					KF493405
A/Guinea_Fowl/Landes/129/2015	Guineafowl	H5N9	France		MN400999			MN401000		MN400994
A/guineafowl/Italy/918/2000	Guineafowl	H7N1	Italy		KF493312					KF493300
A/gull/Astrakhan/1846/1998	Gull	H13N6	Russia		GU052229					GU052232
A/gull/Delaware_Bay/2673/1988	Gull	H11N1	USA		CY126713				CY126717
A/gull/Maryland/19/1977	Gull	H2N9	USA		CY014646
A/gull/Moscow/3100/2006	Gull	H6N2	Russia		EU152240	EU152239		EU152241		EU152235	EU152234
A/herring_gull/Delaware/670/1988	Herring_Gull	H2N9	USA		CY003902				CY003904
A/herring_gull/DE/677/1988	Herring_Gull	H2N8	USA		EU743190				EU743192
A/herring_gull/DE/692/1988	Herring_Gull	H2N8	USA		CY004555				CY004559
A/herring_gull/DE/698/1988	Herring_Gull	H2N1	USA		CY003908				CY003912
A/herring_gull/Delaware_Bay/106/1995	Herring_Gull	H11N2	USA		CY127178				CY127182
A/herring_gull/Delaware_Bay/433/1986	Herring_Gull	H2N7	USA		CY117454				CY117458
A/herring_gull/Delaware_Bay/77/1994	Herring_Gull	H6N8	USA		CY127049
A/herring_gull/Delaware/471/1986	Herring_Gull	Mixed	USA		CY005376				CY005380
A/herring_gull/Netherlands/4/2006	Herring_Gull	H10N4	Netherlands		CY077033			CY077036		CY077038	CY077039
A/herring_gull/New_Jersey/159/1990	Herring_Gull	H3N6	USA		CY101620				CY101624
A/herring_gull/New_Jersey/413/1989	Herring_Gull	H6N3	USA		CY126761				CY126765
A/herring_gull/NJ/402/1989	Herring_Gull	H5N3	USA		CY004392				CY004396
A/hooded_crane/Korea/1176/2016	Crane	H1N1	South_Korea		KY402068			KY402069		KY402063
A/Iceland_gull/Iceland/4266/2015	Iceland_Gull	H10N7	Iceland		MK100293		MK100295	MK100294
A/Iceland_gull/Iceland/4402/2015	Iceland_Gull	H10N7	Iceland		MK100298			MK100299
A/jungle_crow/Hyogo/2803A002/2018	Crow	H5N6	Japan		LC379588			LC379589		LC379583
A/jungle_crow/Hyogo/2803E022/2018	Crow	H5N6	Japan		LC379604			LC379605		LC379599
A/Khaki_Campbell_duck/Karachi/NARC_23963/2010	Duck	H4N6	Pakistan		JN714471			JN714470		JN714474
A/knot/DE/526/1988	Knot	H6N8	USA		CY004089
A/knot/Delaware_Bay/526/1988	Knot	H6N8	USA		CY126304				CY126308
A/laughing_gull/DE/2718/1987	Laughing_Gull	H9N5	USA		CY005121				CY005124
A/laughing_gull/Delaware_Bay/10/1990	Laughing_Gull	H2N1	USA		CY117478				CY117482
A/laughing_gull/Delaware_Bay/261/1991	Laughing_Gull	H6N8	USA		CY126929				CY126933
A/laughing_gull/Delaware_Bay/2718/1987	Laughing_Gull	H9N5	USA		CY101391				CY101395
A/laughing_gull/Delaware_Bay/34/1994	Laughing_Gull	H2N3	USA		CY117494				CY117498
A/laughing_gull/Delaware_Bay/94/1995	Laughing_Gull	H11N2	USA		CY127170				CY127174
A/laughing_gull/Delaware/2971/1988	Laughing_Gull	H9N9	USA		CY101540				CY101544
A/laughing_gull/New_Jersey/276/1989	Laughing_Gull	H6N8	USA		CY126729				CY126733
A/laughing_gull/NJ/276/1989	Laughing_Gull	H6N8	USA		CY004095				CY004099
A/laughing_gull/New_Jersey/798/1986	Laughing_Gull	H2N7	USA		CY003923				CY101387
A/layer_hen/Slovakia/A_chicken_Slovakia_Pah_14_2020_H5N8_MP/2020	Chicken	H5N8	Slovakia		MT027089
A/lesser_black_backed_gull/Iceland/145/2010	Gull	H11N2	Iceland		CY138138	CY138139		CY138141		CY138143
A/lesser_black_backed_gull/Netherlands/1/2007	Gull	H11N1	Netherlands		MF682878			MF682825		MF682896
A/lesser_white_fronted_goose/HuNan/412_3Y/2010	Goose	H7N7	China		KM922680		KM922678	KM922673		KM922675
A/magpie_robin/California/28709_5/1993	Magpie_Robin	H7N8	USA		MH574760		MH574758	MH574761		MH574755	MH574754
A/magpie_robin/California/28710_14/1993	Magpie_Robin	H7N8	USA		MH574768		MH574766	MH574769		MH574763	MH574762
A/magpie/Korea/YJD174/2007	Magpie	H7N7	South_Korea		FJ750855		FJ750857			FJ750860
A/magpie/Mongolia/17/2003	Magpie	H4N6	Mongolia		CY100643
A/mallard/Astrakhan/244/1982	Mallard	H14N6	Russia		CY005394			CY005396
A/mallard_duck/Astrakhan/263/1982	Mallard	H14N5	Russia		CY014605
A/mallard_duck/Georgia/1/2014	Mallard	H10N7	Georgia		MF682900			MF682909		MF682829
A/mallard_duck/Georgia/10/2016	Mallard	H7N7	Georgia		MF694150					MF694021
A/mallard_duck/Georgia/11/2011	Mallard	H1N1	Georgia		MF147160			MF147859		MF146110
A/mallard_duck/Georgia/2/2016	Mallard	H7N7	Georgia		MF694114		MF694160	MF694093		MF694162
A/mallard_duck/Georgia/3/2012	Mallard	H7N3	Georgia		MF147838					MF147097
A/mallard_duck/Georgia/7/2015	Mallard	H6N1	Georgia		MF694165			MF693974		MF694227
A/mallard_duck/Netherlands/08/2000	Mallard	H3N8	Netherlands		MF146526		MF145983	MF147119		MF146806
A/mallard_duck/Netherlands/1/2001	Mallard	H6N1	Netherlands		MF575046					MF575159
A/mallard_duck/Netherlands/1/2007	Mallard	H10N7	Netherlands		KX978780					KX979605	KX978035
A/mallard_duck/Netherlands/1/2008	Mallard	H5N3	Netherlands		KX979412					KX979673
A/mallard_duck/Netherlands/1/2009	Mallard	H10N7	Netherlands		KX979017			KX978057		KX979864
A/mallard_duck/Netherlands/1/2011	Mallard	H7N7	Netherlands		KX978096			KX979060		KX979730
A/mallard_duck/Netherlands/1/2012	Mallard	H10N7	Netherlands		KX978098		KX978873	KX978229		KX979620
A/mallard_duck/Netherlands/1/2013	Mallard	H7N7	Netherlands		KX978835		KX978580	KX978639		KX979745
A/mallard_duck/Netherlands/1/2014	Mallard	H10N7	Netherlands		KX978836			KX979099		KX979711
A/mallard_duck/Netherlands/10/2012	Mallard	H6N1	Netherlands		KX979320		KX978391			KX979699
A/mallard_duck/Netherlands/10/2013	Mallard	H4N6	Netherlands		MF147268		MF147994	MF147058		MF146248
A/mallard_duck/Netherlands/11/2014	Mallard	H6N2	Netherlands		MF145833	MF147126				MF147466
A/mallard_duck/Netherlands/11/2015	Mallard	mixed	Netherlands		MF694248					MF694245
A/mallard_duck/Netherlands/12/2005	Mallard	H1N1	Netherlands		MF147292					MF146909
A/mallard_duck/Netherlands/12/2006	Mallard	H5N2	Netherlands		KX978215	KX979415		KX977823		KX979733
A/mallard_duck/Netherlands/12/2009	Mallard	H11N9	Netherlands		KX977846		KX979527	KX977917		KX979650
A/mallard_duck/Netherlands/12/2011	Mallard	H6N2	Netherlands		MF146735			MF145786		MF147135
A/mallard_duck/Netherlands/12/2012	Mallard	H6N1	Netherlands		KX978683			KX978173		KX979654
A/mallard_duck/Netherlands/13/2005	Mallard	H6N2	Netherlands		MF147881	MF146163		MF147002		MF147552
A/mallard_duck/Netherlands/13/2006	Mallard	H8N4	Netherlands		MF148048
A/mallard_duck/Netherlands/13/2007	Mallard	H6N5	Netherlands		KX978303					KX979675
A/mallard_duck/Netherlands/13/2013	Mallard	H7N7	Netherlands		KX978745					KX979773
A/mallard_duck/Netherlands/14/2006	Mallard	H8N4	Netherlands		KX977819					KX979674
A/mallard_duck/Netherlands/14/2014	Mallard	H2N9	Netherlands		MF145743					MF146034
A/mallard_duck/Netherlands/15/2007	Mallard	H6N8	Netherlands		KX977857			KX977625		KX979850
A/mallard_duck/Netherlands/15/2009	Mallard	H6N8	Netherlands		KX977829		KX978871			KX979624
A/mallard_duck/Netherlands/16/2006	Mallard	H10N7	Netherlands		KX977907		KX977765	KX979274		KX979807
A/mallard_duck/Netherlands/16/2007	Mallard	H6N8	Netherlands		KX978131					KX979738
A/mallard_duck/Netherlands/16/2009	Mallard	H1N1	Netherlands		KX978762		KX978777			KX979891
A/mallard_duck/Netherlands/17/2009	Mallard	H6N8	Netherlands		KX979171					KX979771
A/mallard_duck/Netherlands/18/2007	Mallard	H4N6	Netherlands		KX978148			KX979130		KX979709	KX978409
A/mallard_duck/Netherlands/18/2009	Mallard	H6N2	Netherlands		KX978346	KX979049	KX978750	KX979345		KX979744
A/mallard_duck/Netherlands/18/2010	Mallard	H6N8	Netherlands		KX978280			KX978602		KX979615
A/mallard_duck/Netherlands/18/2012	Mallard	H4N2	Netherlands		MF146548	MF146072		MF147301		MF146108
A/mallard_duck/Netherlands/18/2014	Mallard	H1N1	Netherlands		MF146561					MF145819
A/mallard_duck/Netherlands/18/2015	Mallard	H7N7	Netherlands		MF694253		MF694003			MF694054
A/mallard_duck/Netherlands/19/2005	Mallard	H9N2	Netherlands		MF147200	MF147985		MF147545		MF147525	MF145808
A/mallard_duck/Netherlands/19/2007	Mallard	H6N2	Netherlands		KX979260	KX978008				KX979732
A/mallard_duck/Netherlands/19/2009	Mallard	H5N3	Netherlands		KX979511		KX978465	KX978182		KX979714	KX979602
A/mallard_duck/Netherlands/19/2012	Mallard	H4N6	Netherlands		KX979385			KX978806		KX979691
A/mallard_duck/Netherlands/2/2004	Mallard	H6N8	Netherlands		MF147782		MF147725			MF146021
A/mallard_duck/Netherlands/2/2007	Mallard	H10N7	Netherlands		KX979058		KX978176	KX977593		KX979876
A/mallard_duck/Netherlands/2/2008	Mallard	H10N7	Netherlands		KX978533			KX979157		KX979801
A/mallard_duck/Netherlands/2/2009	Mallard	H7N7	Netherlands		KX979181			KX978582		KX979604
A/mallard_duck/Netherlands/2/2011	Mallard	H10N7	Netherlands		KX978439			KX978633		KX979882
A/mallard_duck/Netherlands/2/2015	Mallard	H7N7	Netherlands		KX978943		KX978018			KX979682
A/mallard_duck/Netherlands/20/2011	Mallard	H6N8	Netherlands		KX977929					KX979830
A/mallard_duck/Netherlands/20/2012	Mallard	H1N1	Netherlands		MF145966			MF145857		MF147243
A/mallard_duck/Netherlands/21/2014	Mallard	H4N6	Netherlands		MF147967			MF145825		MF147006
A/mallard_duck/Netherlands/22/2010	Mallard	H10N7	Netherlands		KX979391		KX979445	KX977815		KX979789
A/mallard_duck/Netherlands/22/2011	Mallard	H4N6	Netherlands		MF146701			MF147201		MF146055	MF146574
A/mallard_duck/Netherlands/22/2013	Mallard	H2N3	Netherlands		MF148058		MF147415	MF146379		MF145968
A/mallard_duck/Netherlands/23/2006	Mallard	H1N1	Netherlands		KX977659			KX979347		KX979610
A/mallard_duck/Netherlands/23/2012	Mallard	H11N9	Netherlands		KX979467			KX979303		KX979840
A/mallard_duck/Netherlands/23/2013	Mallard	H7N3	Netherlands		MF146760			MF145902		MF147091
A/mallard_duck/Netherlands/24/2005	Mallard	H11N3	Netherlands		MF146121					MF147884
A/mallard_duck/Netherlands/24/2009	Mallard	H6N1	Netherlands		KX979261					KX979667	KX979330
A/mallard_duck/Netherlands/24/2011	Mallard	H2N3	Netherlands		MF146147			MF147370		MF146916
A/mallard_duck/Netherlands/24/2013	Mallard	H4N6	Netherlands		KX979534					KX979750
A/mallard_duck/Netherlands/24/2014	Mallard	H7N3	Netherlands		MF147959		MF146181	MF147249		MF146118
A/mallard_duck/Netherlands/25/2011	Mallard	H2N3	Netherlands		MF146954					MF147233
A/mallard_duck/Netherlands/26/2010	Mallard	H4N6	Netherlands		KX977729					KX979822
A/mallard_duck/Netherlands/26/2011	Mallard	H11N9	Netherlands		KX979416		KX979337			KX979823
A/mallard_duck/Netherlands/26/2014	Mallard	H1N1	Netherlands		MF146803			MF146250		MF146493
A/mallard_duck/Netherlands/27/2009	Mallard	H4N6	Netherlands		KX979018					KX979726
A/mallard_duck/Netherlands/28/2008	Mallard	H5N2	Netherlands		KX979338	KX978060	KX978444			KX979685
A/mallard_duck/Netherlands/28/2009	Mallard	H1N1	Netherlands		KX977826		KX978973	KX978799		KX979885
A/mallard_duck/Netherlands/28/2010	Mallard	H5N2	Netherlands		KX978802	KX977947		KX979532		KX979795
A/mallard_duck/Netherlands/29/2008	Mallard	H11N9	Netherlands		KX978055		KX978061			KX979827	KX978649
A/mallard_duck/Netherlands/29/2009	Mallard	H11N9	Netherlands		KX979249			KX979473		KX979679
A/mallard_duck/Netherlands/3/2001	Mallard	H3N6	Netherlands		MF959942			MF959996		MF959951
A/mallard_duck/Netherlands/3/2004	Mallard	H4N6	Netherlands		MF147253		MF145887			MF147629
A/mallard_duck/Netherlands/3/2008	Mallard	H6N2	Netherlands		KX979152	KX978336		KX979187		KX979633
A/mallard_duck/Netherlands/3/2009	Mallard	H7N7	Netherlands		MF575020		MF575284	MF575253		MF575119
A/mallard_duck/Netherlands/30/2009	Mallard	H10N4	Netherlands		MF959970			MF959987		MF959945	MF959947
A/mallard_duck/Netherlands/30/2011	Mallard	H6N4	Netherlands		KX978399		KX977629	KX978788		KX979611
A/mallard_duck/Netherlands/30/2014	Mallard	H4N6	Netherlands		KX979595			KX979464		KX979644
A/mallard_duck/Netherlands/31/2012	Mallard	H7N1	Netherlands		KX978487					KX979616
A/mallard_duck/Netherlands/31/2013	Mallard	H10N7	Netherlands		KX979388			KX979173		KX979717
A/mallard_duck/Netherlands/32/2011	Mallard	H5N2	Netherlands		KX977716	KX978469	KX979267			KX979821
A/mallard_duck/Netherlands/32/2013	Mallard	H10N7	Netherlands		KX978154					KX979761
A/mallard_duck/Netherlands/33/2011	Mallard	H2N2	Netherlands		MF146694	MF147973				MF147854
A/mallard_duck/Netherlands/33/2014	Mallard	H10N7	Netherlands		KX979414			KX978242		KX979880
A/mallard_duck/Netherlands/34/2006	Mallard	H3N8	Netherlands		KX979377			KX978095		KX979781
A/mallard_duck/Netherlands/35/2015	Mallard	H4N6	Netherlands		MF694049					MF694063
A/mallard_duck/Netherlands/36/2006	Mallard	H5N3	Netherlands		KX978016		KX977911	KX979413		KX979618	KX978015
A/mallard_duck/Netherlands/36/2008	Mallard	H11N9	Netherlands		KX978051			KX978778		KX979645
A/mallard_duck/Netherlands/37/2011	Mallard	H1N1	Netherlands		KX978041			KX978840		KX979810
A/mallard_duck/Netherlands/38/2008	Mallard	H5N3	Netherlands		MF146871					MF145742	MF146939
A/mallard_duck/Netherlands/4/2009	Mallard	H7N7	Netherlands		MF575116		MF575085			MF575213
A/mallard_duck/Netherlands/4/2010	Mallard	H7N3	Netherlands		MF145737		MF147886	MF148139		MF146538
A/mallard_duck/Netherlands/4/2011	Mallard	H12N5	Netherlands		MF147588			MF146384		MF146818
A/mallard_duck/Netherlands/40/2006	Mallard	H6N8	Netherlands		KX978468		KX978761			KX979829
A/mallard_duck/Netherlands/41/2015	Mallard	H5N1	Netherlands		MF694022			MF694125		MF694002
A/mallard_duck/Netherlands/43/2006	Mallard	H5N2	Netherlands		KX979420	KX978545				KX979735
A/mallard_duck/Netherlands/43/2011	Mallard	H7N1	Netherlands		KX979594
A/mallard_duck/Netherlands/44/2011	Mallard	H7N1	Netherlands		KX977994
A/mallard_duck/Netherlands/47/2010	Mallard	H10N7	Netherlands		KX979394			KX977732		KX979870
A/mallard_duck/Netherlands/49/2010	Mallard	H4N6	Netherlands		MF682654			MF682725		MF682834
A/mallard_duck/Netherlands/5/2008	Mallard	H6N8	Netherlands		KX977701					KX979835
A/mallard_duck/Netherlands/5/2010	Mallard	H7N3	Netherlands		MF682867		MF682853	MF682863		MF682729
A/mallard_duck/Netherlands/5/2012	Mallard	H10N7	Netherlands		KX979572			KX977679		KX979848
A/mallard_duck/Netherlands/5/2013	Mallard	H1N1	Netherlands		KX978706			KX977799		KX979763
A/mallard_duck/Netherlands/51/2010	Mallard	H1N1	Netherlands		KX977956			KX978965		KX979769
A/mallard_duck/Netherlands/52/2015	Mallard	H5N6	Netherlands		MF694088			MF694028		MF694078
A/mallard_duck/Netherlands/53/2006	Mallard	H4N2	Netherlands		MF147055	MF148023				MF148061
A/mallard_duck/Netherlands/53/2010	Mallard	H1N1	Netherlands		KX978758					KX979706
A/mallard_duck/Netherlands/55/2008	Mallard	H4N6	Netherlands		KX978290			KX978608		KX979868
A/mallard_duck/Netherlands/59/2015	Mallard	H6N5	Netherlands		MF755244			MF755250		MF755257
A/mallard_duck/Netherlands/6/2006	Mallard	H4N6	Netherlands		KX979102					KX979798	KX979080
A/mallard_duck/Netherlands/6/2012	Mallard	H1N1	Netherlands		MF146897		MF147618	MF147393		MF146569
A/mallard_duck/Netherlands/6/2015	Mallard	H10N7	Netherlands		KX977614			KX978338		KX979787
A/mallard_duck/Netherlands/60/2015	Mallard	H6N5	Netherlands		MF755249			MF755240		MF755252
A/mallard_duck/Netherlands/63/2006	Mallard	H5N2	Netherlands		MF682870	MF682872				MF682822
A/mallard_duck/Netherlands/64/2006	Mallard	H1N1	Netherlands		KX979189		KX978858			KX979843
A/mallard_duck/Netherlands/7/2006	Mallard	H10N6	Netherlands		MF145856		MF146294	MF146306		MF147476	MF147207
A/mallard_duck/Netherlands/7/2009	Mallard	H7N7	Netherlands		KX977905					KX979757
A/mallard_duck/Netherlands/7/2011	Mallard	H4N6	Netherlands		KX979236		KX977635			KX979842
A/mallard_duck/Netherlands/7/2012	Mallard	H1N1	Netherlands		KX979339		KX978118	KX978012		KX979670
A/mallard_duck/Netherlands/7/2014	Mallard	H6N2	Netherlands		KX978305	KX979466				KX979762
A/mallard_duck/Netherlands/7/2015	Mallard	H8N4	Netherlands		MF682761			MF682749		MF682723
A/mallard_duck/Netherlands/70/2008	Mallard	H4N6	Netherlands		MF682669			MF682758		MF682835
A/mallard_duck/Netherlands/76/2008	Mallard	H6N8	Netherlands		KX978220		KX978917			KX979712
A/mallard_duck/Netherlands/78/2006	Mallard	H6N8	Netherlands		KX978592					KX979783
A/mallard_duck/Netherlands/78/2008	Mallard	H7N1	Netherlands		MF575260					MF575111
A/mallard_duck/Netherlands/8/2008	Mallard	H6N1	Netherlands		KX979478			KX979034		KX979837	KX979146
A/mallard_duck/Netherlands/8/2012	Mallard	H1N1	Netherlands		KX977734		KX977603	KX977731		KX979775
A/mallard_duck/Netherlands/8/2014	Mallard	H7N5	Netherlands		MF147259			MF147912		MF147428
[truncated: 11,531 more rows]

## Sheet: H3N2 CIV(Sheet 2)
Strain name	Host	Subtype	Location	Collection Date	H3	MP	N2	NP	NS	PA	PB1	PB2
A/Canis_lupus_familiaris/USA/000915/2018	Canine	H3N2	USA	01/03/2018	MK690059	EPI_ISL_372279	MK690057	MK690058	EPI_ISL_372279	MK690060	MK690061	MK690062
A/Canis_lupus_familiaris/USA/006974/2018	Canine	H3N2	USA	01/17/2018	MK690067	EPI_ISL_372280	EPI_ISL_372280	MK690066	EPI_ISL_372280	MK690068	MK690069	MK690070
A/Canis_lupus_familiaris/USA/007780/2018	Canine	H3N2	USA	01/17/2018	MK690075	EPI_ISL_372281	EPI_ISL_372281	MK690074	MK690071	MK690076	MK690077	MK690078
A/Canis_lupus_familiaris/USA/007781/2018	Canine	H3N2	USA	01/17/2018	MK690083	EPI_ISL_372282	EPI_ISL_372282	EPI_ISL_372282	MK690079	EPI_ISL_372282	MK690085	MK690086
A/Canis_lupus_familiaris/USA/150620/2018	Canine	H3N2	USA	08/21/2018	MK690107	MK690104	MK690105	MK690106	MK690103	MK690108	MK690109	MK690110
A/Canis_lupus_familiaris/USA/152386/2018	Canine	H3N2	USA	08/23/2018	MK690115	MK690112	MK690113	MK690114	EPI_ISL_372285	MK690116	MK690117	MK690118
A/Canis_lupus_familiaris/USA/188203/2017	Canine	H3N2	USA	10/31/2017	MK690139	EPI_ISL_372288	MK690137	MK690138	EPI_ISL_372288	MK690140	EPI_ISL_372288	EPI_ISL_372288
A/Canis_lupus_familiaris/USA/188226/2017	Canine	H3N2	USA	10/31/2017	MK690147	EPI_ISL_372289	MK690145	MK690146	EPI_ISL_372289	MK690148	MK690149	EPI_ISL_372289
A/Canis_lupus_familiaris/USA/188297/2017	Canine	H3N2	USA	10/31/2017	MK690155	MK690152	MK690153	MK690154	EPI_ISL_372290	MK690156	EPI_ISL_372290	MK690158
A/Canis_lupus_familiaris/USA/188305/2017	Canine	H3N2	USA	10/31/2017	MK690163	EPI_ISL_372291	MK690161	MK690162	MK690159	MK690164	MK690165	EPI_ISL_372291
A/Canis_lupus_familiaris/USA/218592/2017	Canine	H3N2	USA	12/30/2017	MK690171	MK690168	MK690169	MK690170	MK690167	MK690172	MK690173	MK690174
A/canine/Beijing/1028/2010	Canine	H3N2	China	02/02/2010	JX101353	JX101356	JX101355	EPI_ISL_132767	JX101357
A/canine/Beijing/20121215-34/2012	Canine	H3N2	China	12/15/2012	MK212517	MK212516	MK212515	MK212514	MK212513	MK212512	MK212511	MK212510
A/canine/Beijing/20121230-62/2012	Canine	H3N2	China	12/30/2012	MK212493	MK212492	MK212491	MK212490	MK212489	MK212488	MK212487	MK212486
A/canine/Beijing/20131112-279/2013	Canine	H3N2	China	11/12/2013	MK212557	MK212556	MK212555	MK212554	MK212553	MK212552	MK212551	MK212550
A/canine/Beijing/20131203-342/2013	Canine	H3N2	China	12/03/2013	MK212541	EPI_ISL_379510	MK212539	MK212538	MK212537	EPI_ISL_379510	MK212535	MK212534
A/canine/Beijing/20131204-349/2013	Canine	H3N2	China	12/04/2013	MK212533	EPI_ISL_379509	MK212531	MK212530	MK212529	MK212528	MK212527	MK212526
A/canine/Beijing/20131207-365/2013	Canine	H3N2	China	12/07/2013	MK212525	EPI_ISL_379508	EPI_ISL_379508	MK212522	MK212521	MK212520	MK212519	MK212518
A/canine/Beijing/20140103-90/2014	Canine	H3N2	China	01/03/2014	MK212829	MK212828	MK212827	MK212826	EPI_ISL_379547	MK212824	EPI_ISL_379547	MK212822
A/canine/Beijing/20140110-2/2014	Canine	H3N2	China	01/10/2014	MK212821	EPI_ISL_379546	MK212819	EPI_ISL_379546	EPI_ISL_379546	MK212816	EPI_ISL_379546	MK212814
A/canine/Beijing/20150118-256/2015	Canine	H3N2	China	01/18/2015	MK212813	EPI_ISL_379545	MK212811	MK212810	MK212809	MK212808	MK212807	MK212806
A/canine/Beijing/20150120-265/2015	Canine	H3N2	China	01/20/2015	MK212805	MK212804	MK212803	MK212802	MK212801	MK212800	MK212799	MK212798
A/canine/Beijing/20150122-284/2015	Canine	H3N2	China	01/22/2015	MK212797	EPI_ISL_379543	MK212795	EPI_ISL_379543	EPI_ISL_379543	MK212792	MK212791	MK212790
A/canine/Beijing/20161216-8/2016	Canine	H3N2	China	12/16/2016	MK212509	MK212508	MK212507	MK212506	MK212505	MK212504	MK212503	MK212502
A/canine/Beijing/20161228-9/2016	Canine	H3N2	China	12/28/2016	MK212501	EPI_ISL_379505	EPI_ISL_379505	EPI_ISL_379505	MK212497	EPI_ISL_379505	EPI_ISL_379505	EPI_ISL_379505
A/canine/Beijing/20170314-73/2017	Canine	H3N2	China	03/14/2017	MK212781	MK212780	MK212779	EPI_ISL_379541	MK212777	EPI_ISL_379541	MK212775	MK212774
A/canine/Beijing/20170417-81/2017	Canine	H3N2	China	04/17/2017	MK212773	MK212772	MK212771	MK212770	MK212769	MK212768	MK212767	MK212766
A/canine/Beijing/20170417-83/2017	Canine	H3N2	China	04/17/2017	MK212765	MK212764	MK212763	EPI_ISL_379539	MK212761	MK212760	MK212759	MK212758
A/canine/Beijing/20170510-118/2017	Canine	H3N2	China	05/10/2017	MK212741	MK212740	MK212739	MK212738	MK212737	MK212736	MK212735	MK212734
A/canine/Beijing/20170512-120/2017	Canine	H3N2	China	05/12/2017	MK212733	EPI_ISL_379535	MK212731	MK212730	EPI_ISL_379535	MK212728	MK212727	MK212726
A/canine/Beijing/20170512-133/2017	Canine	H3N2	China	05/12/2017	MK212709	EPI_ISL_379532	MK212707	EPI_ISL_379532	MK212705	MK212704	MK212703	EPI_ISL_379532
A/canine/Beijing/20170512-137/2017	Canine	H3N2	China	05/12/2017	MK212701	EPI_ISL_379531	MK212699	MK212698	EPI_ISL_379531	MK212696	MK212695	MK212694
A/canine/Beijing/20170527-146/2017	Canine	H3N2	China	05/27/2017	MK212693	MK212692	MK212691	MK212690	EPI_ISL_379530	MK212688	MK212687	MK212686
A/canine/Beijing/20170528-147/2017	Canine	H3N2	China	05/28/2017	MK212685	MK212684	EPI_ISL_379529	EPI_ISL_379529	EPI_ISL_379529	EPI_ISL_379529	EPI_ISL_379529	MK212678
A/canine/Beijing/20170528-148/2017	Canine	H3N2	China	05/28/2017	MK212677	MK212676	MK212675	EPI_ISL_379527	MK212673	MK212672	EPI_ISL_379527	MK212670
A/canine/Beijing/20170604-164/2017	Canine	H3N2	China	06/04/2017	MK212669	EPI_ISL_379526	EPI_ISL_379526	EPI_ISL_379526	MK212665	MK212664	MK212663	MK212662
A/canine/Beijing/20170610-173/2017	Canine	H3N2	China	06/10/2017	MK212653	EPI_ISL_379524	EPI_ISL_379524	EPI_ISL_379524	EPI_ISL_379524	EPI_ISL_379524	MK212647	MK212646
A/canine/Beijing/20170610-174/2017	Canine	H3N2	China	06/10/2017	MK212645	EPI_ISL_379523	MK212643	MK212642	EPI_ISL_379523	MK212640	MK212639	MK212638
A/canine/Beijing/20170612-183/2017	Canine	H3N2	China	06/12/2017	MK212637	EPI_ISL_379522	MK212635	EPI_ISL_379522	MK212633	MK212632	MK212631	EPI_ISL_379522
A/canine/Beijing/20170614-185/2017	Canine	H3N2	China	06/14/2017	MK212629	EPI_ISL_379521	EPI_ISL_379521	EPI_ISL_379521	EPI_ISL_379521	EPI_ISL_379521	EPI_ISL_379521	EPI_ISL_379521
A/canine/Beijing/20170616-202/2017	Canine	H3N2	China	06/16/2017	MK212605	MK212604	EPI_ISL_379518	MK212602	MK212601	EPI_ISL_379518	EPI_ISL_379518	MK212598
A/canine/Beijing/20170618-206/2017	Canine	H3N2	China	06/18/2017	MK212597	EPI_ISL_379517	EPI_ISL_379517	EPI_ISL_379517	EPI_ISL_379517	EPI_ISL_379517	EPI_ISL_379517	MK212590
A/canine/Beijing/20170709-15/2017	Canine	H3N2	China	07/09/2017	MK212589	MK212588	MK212587	EPI_ISL_379516	MK212585	MK212584	MK212583	MK212582
A/canine/Beijing/20170711-16/2017	Canine	H3N2	China	07/11/2017	MK212581	MK212580	MK212579	MK212578	MK212577	MK212576	MK212575	MK212574
A/canine/Beijing/20170712-18/2017	Canine	H3N2	China	07/12/2017	MK212573	MK212572	EPI_ISL_379514	EPI_ISL_379514	MK212569	MK212568	MK212567	MK212566
A/canine/Beijing/20170720-30/2017	Canine	H3N2	China	07/20/2017	MK212565	MK212564	EPI_ISL_379513	EPI_ISL_379513	MK212561	MK212560	MK212559	EPI_ISL_379513
A/canine/Beijing/253/2009	Canine	H3N2	China	12/09/2009	JX101426	JX101422	JX101428	JX101427	JX101429
A/canine/Beijing/295/2009	Canine	H3N2	China	12/14/2009	JX101409	EPI_ISL_132774	EPI_ISL_132774	EPI_ISL_132774	JX101413
A/canine/Beijing/305/2009	Canine	H3N2	China	12/13/2009	JX101401	JX101404	JX101403	JX101402	JX101405
A/canine/Beijing/359/2009	Canine	H3N2	China	12/17/2009	JX101393	EPI_ISL_132772	EPI_ISL_132772	JX101394	EPI_ISL_132772
A/canine/Beijing/362/2009	Canine	H3N2	China	12/17/2009	JX101385	EPI_ISL_132771	EPI_ISL_132771	JX101386	EPI_ISL_132771	JX101384	JX101383	JX101382
A/canine/Beijing/364/2009	Canine	H3N2	China	12/17/2009	JX101377	EPI_ISL_132770	EPI_ISL_132770	JX101378	EPI_ISL_132770
A/canine/Beijing/418/2010	Canine	H3N2	China	01/08/2010	JX101369	EPI_ISL_132769	JX101371	JX101370	JX101373
A/canine/Beijing/420/2010	Canine	H3N2	China	01/08/2010	JX101418	EPI_ISL_132775	EPI_ISL_132775	EPI_ISL_132775	EPI_ISL_132775
A/canine/Beijing/511/2010	Canine	H3N2	China	01/03/2010	JX101361	JX101365	JX101363	JX101362	EPI_ISL_132768
A/canine/California/043670/2017	Canine	H3N2	USA	03/24/2017	MH363688	MH363681	MH363663	MH363698	MH363680	MH363661	MH363668	MH363677
A/canine/California/84315/2017	Canine	H3N2	USA	05/18/2017	MH363674	MH363673	MH363682	MH363672	MH363687	MH363675	MH363693	MH363662
A/canine/California/BRW002/2018	Canine	H3N2	USA	01/06/2018	MK690577	MK690580	MK690579	MK690578	MK690581	MK690576	MK690575	MK690574
A/canine/China/HA.seq/2019	Canine	H3N2	China	01/10/2019	MK806575
A/canine/China/Huabei-170607/2017	Canine	H3N2	China	06/07/2017	MN653237		MN653238
A/canine/China/JLM1/2015	Canine	H3N2	China	11/25/2015	MG386676	MG386677	MG386678	MG386679	MG386680	MG386681	MG386682	MG386683
A/canine/China/JLM2/2015	Canine	H3N2	China	11/25/2015	MG386684	MG386685	MG386686	MG386687	MG386688	MG386689	EPI_ISL_285503	MG386691
A/canine/China/LG1/2015	Canine	H3N2	China	12/16/2015	MG309802	MG309803	MG309804	MG309805	MG309806	MG309807	MG309808	MG309809
A/canine/China/LG2/2015	Canine	H3N2	China	12/16/2015	MG309810	MG309811	MG309812	MG309813	MG309814	MG309815	MG309816	MG309817
A/canine/China/Shanghai-0103-2019/2019	Canine	H3N2	China	01/08/2019	MK758007
A/canine/China/Shanghai-0103-2021/2019	Canine	H3N2	China	01/15/2019	MK758009
A/canine/China/Shanghai-0103-2022/2019	Canine	H3N2	China	01/15/2019	MK758010
A/canine/China/Shanghai-0103-2023/2019	Canine	H3N2	China	01/25/2019	MK758011
A/canine/China/Shanghai-0103-2024/2019	Canine	H3N2	China	01/25/2019	MK758012
A/canine/China/Shanghai-0315-2019/2019	Canine	H3N2	China	03/08/2019	MK905518	MK905519	MK905520	MK905521	MK905522	MK905523	MK905524	MK905525
A/canine/Florida/269770/2015	Canine	H3N2	USA	//2015	MF173382	EPI_ISL_284695	MF173401	MF173216	EPI_ISL_284695	MF173220	MF173194	MF173191
A/canine/Florida/88807.2/2017	Canine	H3N2	USA	05/25/2017	MH363664	MH363692	MH363684	MH363695	MH363694	MH363667	MH363697	MH363679
A/canine/Georgia/42632/2015	Canine	H3N2	USA	06/12/2015	MN812285	EPI_ISL_503149	MN812287	MN812286	EPI_ISL_503149	MN812284	EPI_ISL_503149	MN812282
A/canine/Georgia/95391/2015	Canine	H3N2	USA	07/13/2015	KX571027	KX570980	EPI_ISL_234610	KX571004	EPI_ISL_234610	KX571037	KX570969	KX570974
A/canine/Guangdong/01/2013	Canine	H3N2	China	04//2013	KJ917342	KJ917348	KJ917343	KJ917345	KJ917349	KJ917346	KJ917347	KJ917344
A/canine/Guangdong/01/2014	Canine	H3N2	China	02//2014	KJ917368	EPI_ISL_329148	KJ917369	EPI_ISL_329148	EPI_ISL_329148	EPI_ISL_329148	KJ917373	KJ917372
A/canine/Guangdong/02/2013	Canine	H3N2	China	04//2013	KJ917352	KJ917356	KJ917351		KJ917357	KJ917353	KJ917355	KJ917354
A/canine/Guangdong/02/2014	Canine	H3N2	China	02//2014	KJ917376	KJ917382	KJ917377	KJ917378	EPI_ISL_329149	KJ917379	KJ917381	EPI_ISL_329149
A/canine/Guangdong/03/2013	Canine	H3N2	China	11//2013	KJ917358	KJ917366	KJ917359	EPI_ISL_329146	EPI_ISL_329146	KJ917363	KJ917365	KJ917364
A/canine/Guangdong/04/2011	Canine	H3N2	China	02//2011	JX414239		EPI_ISL_142882	JX414240		EPI_ISL_142882		JX414243
A/canine/Guangdong/04/2013	Canine	H3N2	China	11//2013	KJ917361	KJ917385	KJ917360	EPI_ISL_329147	KJ917384	KJ917388	KJ917386	KJ917387
A/canine/Guangdong/05/2011	Canine	H3N2	China	02//2011	JX414244	JX414245	JX414246	JX414247	JX414248	JX414249	EPI_ISL_138948	JX414251
A/canine/Guangdong/1/2006	Canine	H3N2	China	06//2006	GU433345	GU433346	GU433347	GU433348	GU433352	GU433349	GU433350	GU433351
A/canine/Guangdong/1/2007	Canine	H3N2	China	04/18/2007	GU433369	GU433370	GU433371	GU433372	GU433373	GU433374	GU433375	GU433376
A/canine/Guangdong/1/2011	Canine	H3N2	China	02//2011	JX195342	JX195343	JX195344	JX195341	JX195345	JX195340	JX195346	JX195347
A/canine/Guangdong/12/2012	Canine	H3N2	China	09/15/2012	KF826947	KF826950	KF826949	KF826948	KF826951	KF826946	KF826945	KF826944
A/canine/Guangdong/2/2006	Canine	H3N2	China	08//2006	GU433353	GU433355	GU433356	GU433357	GU433354	GU433358	GU433359	GU433360
A/canine/Guangdong/2/2007	Canine	H3N2	China	10/18/2007	GU433361	GU433362	GU433363	GU433364	GU433366	GU433365	GU433367	EPI_ISL_80507
A/canine/Guangdong/2/2011	Canine	H3N2	China	02//2011	JX195350	JX195351	JX195352	JX195348	JX195353	JX195349	EPI_ISL_128938	JX195355
A/canine/Guangdong/23/2012	Canine	H3N2	China	09/18/2012	KF826955	EPI_ISL_151146	KF826957	KF826956	EPI_ISL_151146	KF826954	KF826953	KF826952
A/canine/Guangdong/3/2011	Canine	H3N2	China	03//2011	JX195358	JX195359	JX195360	JX195356	JX195361	JX195357	JX195362	JX195363
A/canine/Heilongjiang/L1/2013	Canine	H3N2	China	03/10/2013	KF042276	KF042279	KF042278	KF042277	KF042280	KF042275	KF042274	KF042273
A/canine/Illinois/077741/2016	Canine	H3N2	USA	//2016	MF173260	MF173316	MF173193	MF173154	EPI_ISL_378689		MF173164
A/canine/Illinois/077752/2016	Canine	H3N2	USA	//2016	MF173267	EPI_ISL_329168	EPI_ISL_329168	EPI_ISL_329168	EPI_ISL_329168	MF173312	EPI_ISL_329168	EPI_ISL_329168
A/canine/Illinois/077753/2016	Canine	H3N2	USA	//2016	MF173231	EPI_ISL_284696	EPI_ISL_284696	EPI_ISL_284696	EPI_ISL_284696	EPI_ISL_284696	EPI_ISL_284696	EPI_ISL_284696
A/canine/Illinois/0843093/2015	Canine	H3N2	USA	03/30/2015	KX570963	KX571017	KX570985	KX571034	KX571011	KX571050	KX570988	KX571014
A/canine/Illinois/091375-16-1-1/2016	Canine	H3N2	USA	//2016	MF173136	MF173233	MF173269	MF173272	MF173118	MF173367	MF173393	MF173188
A/canine/Illinois/12191/2015	Canine	H3N2	USA	04/15/2015	KT002536	KT002539	KT002538	KT002537	KT002540	KT002535	KT002534	KT002533
A/canine/Illinois/145135-16-3-1/2016	Canine	H3N2	USA	//2016	MF173328	EPI_ISL_329169	MF173203	MF173361	EPI_ISL_329169	MF173386	MF173289	MF173388
A/canine/Illinois/1619144/2015	Canine	H3N2	USA	04/14/2015	KX570967	EPI_ISL_234608	EPI_ISL_234608	KX571038	EPI_ISL_234608	KX570990	KX571041	KX570978
A/canine/Illinois/187427-16-7/2016	Canine	H3N2	USA	//2016	MG982865	EPI_ISL_308882	EPI_ISL_308882	MG982769	EPI_ISL_308882	MG982878	MG982754	MG982784
A/canine/Illinois/20170110-1G4/2016	Canine	H3N2	USA	//2016	MG982873	EPI_ISL_308898	MG982859	EPI_ISL_308898	EPI_ISL_308898	EPI_ISL_308898	MG982860	MG982835
A/canine/Illinois/20170110-2F1/2016	Canine	H3N2	USA	//2016	MG982758	MG982877	MG982721	MG982807	MG982867	EPI_ISL_308897	MG982751	MG982850
A/canine/Illinois/20170110-2G1/2016	Canine	H3N2	USA	//2016	MG982858	EPI_ISL_308895	EPI_ISL_308895	EPI_ISL_308895	EPI_ISL_308895	EPI_ISL_308895	MG982879	MG982725
A/canine/Illinois/283066/2015	Canine	H3N2	USA	//2015	MF173315	EPI_ISL_284697	MF173329	EPI_ISL_284697	EPI_ISL_284697	MF173398	MF173301	MF173153
A/canine/Illinois/328292/2015	Canine	H3N2	USA	//2015	MF173305	EPI_ISL_284698	EPI_ISL_284698	MF173310	EPI_ISL_284698	MF173183	EPI_ISL_284698	EPI_ISL_284698
A/canine/Illinois/41915/2015	Canine	H3N2	USA	//2015	MF173170	EPI_ISL_329177	MF173120	MF173241	EPI_ISL_329177	MF173337	EPI_ISL_329177	MF173296
A/canine/Illinois/A37/2017	Canine	H3N2	USA	11/01/2017	MH266312	EPI_ISL_329172	EPI_ISL_329172	EPI_ISL_329172	EPI_ISL_329172	EPI_ISL_329172	EPI_ISL_329172	EPI_ISL_329172
A/canine/Illinois/I0182389/2015	Canine	H3N2	USA	//2015	MF173145	MF173290	EPI_ISL_329174	EPI_ISL_329174	EPI_ISL_329174	EPI_ISL_329174	EPI_ISL_329174	MF173273
A/canine/Illinois/M16-25374-19-1/2016	Canine	H3N2	USA	//2016	MG982774	MG982883	MG982700	EPI_ISL_308891	MG982767	MG982847	EPI_ISL_308891	MG982787
A/canine/Illinois/M17-05782-1-1/2017	Canine	H3N2	USA	//2017	MG982704	EPI_ISL_308889	MG982719	MG982788	EPI_ISL_308889	MG982804	MG982693	EPI_ISL_308889
A/canine/Indiana/003018/2016	Canine	H3N2	USA	//2016	MF173371	EPI_ISL_284694	EPI_ISL_284694	MF173158	EPI_ISL_284694	MF173340	MF173166	EPI_ISL_284694
A/canine/Indiana/1177-17-1/2017	Canine	H3N2	USA	//2017	MF173230	EPI_ISL_329176	MF173294	EPI_ISL_329176	EPI_ISL_329176	EPI_ISL_329176	MF173313	MF173238
A/canine/Indiana/132276-16-1-2/2016	Canine	H3N2	USA	//2016	MF173126	EPI_ISL_329173	EPI_ISL_329173	EPI_ISL_329173	EPI_ISL_329173	MF173403	MF173263	MF173385
A/canine/Indiana/17031-16-2/2016	Canine	H3N2	USA	//2016	MF173372	MF173362	MF173223	EPI_ISL_329178	MF173235	MF173232	EPI_ISL_329178	EPI_ISL_329178
A/canine/Indiana/2093681/2015	Canine	H3N2	USA	//2015	MF173387	EPI_ISL_329170	EPI_ISL_329170	EPI_ISL_329170	EPI_ISL_329170	MF173112	EPI_ISL_329170	EPI_ISL_329170
A/canine/Indiana/96198/2015	Canine	H3N2	USA	07/02/2015	KX570970	EPI_ISL_234609	KX570981	KX570968	EPI_ISL_234609	KX571002	KX571006	KX571001
A/canine/Jiangsu/01/2009	Canine	H3N2	China	12//2009	JN247579	JN247582	EPI_ISL_93817	JN247580	JN247583	JN247578	JN247577	JN247576
A/canine/Jiangsu/02/2010	Canine	H3N2	China	03//2010	JN247587	EPI_ISL_93816	EPI_ISL_93816	EPI_ISL_93816	JN247591	EPI_ISL_93816	JN247585	EPI_ISL_93816
A/canine/Jiangsu/03/2010	Canine	H3N2	China	04//2010	JN247595	EPI_ISL_93815	EPI_ISL_93815	EPI_ISL_93815	EPI_ISL_93815	JN247594	JN247593	JN247592
A/canine/Jiangsu/04/2010	Canine	H3N2	China	05//2010	JN247603	EPI_ISL_93814	JN247605	EPI_ISL_93814	EPI_ISL_93814	EPI_ISL_93814	JN247601	JN247600
A/canine/Jiangsu/05/2010	Canine	H3N2	China	05//2010	JN247611	EPI_ISL_93813	EPI_ISL_93813	EPI_ISL_93813	EPI_ISL_93813	JN247610	JN247609	EPI_ISL_93813
A/canine/Jiangsu/06/2010	Canine	H3N2	China	06//2010	JN247619	JN247622	JN247621	EPI_ISL_93812	JN247623	EPI_ISL_93812	JN247617	JN247616
A/canine/Korea/01/2007	Canine	H3N2	South_Korea	05//2007	JX163256	JX163259	JX163258	JX163257	JX163260	JX163255	JX163254	JX163253
A/canine/Korea/0589318/2015	Canine	H3N2	South_Korea	03/05/2015	KX571053	KX571045	KX571019	KX570994	KX570993	KX571012	KX571025	KX571005
A/canine/Korea/AS-01/2009	Canine	H3N2	South_Korea	09/18/2009	MH105825	MH105835	MH105845	MH105855	MH105865	MH105875	MH105885	MH105895
A/canine/Korea/AS-03/2012	Canine	H3N2	South_Korea	05/10/2012	MH105826	MH105836	MH105846	MH105856	MH105866	MH105876	MH105886	MH105896
A/canine/Korea/AS-04/2012	Canine	H3N2	South_Korea	06/11/2012	MH105827		MH105847		MH105867			MH105897
A/canine/Korea/AS-05/2012	Canine	H3N2	South_Korea	07/14/2012	MH105828	MH105838	MH105848	MH105858	MH105868	MH105878	MH105888	MH105898
A/canine/Korea/AS-06/2012	Canine	H3N2	South_Korea	08/24/2012	MH105829			MH105859	MH105869	MH105879	MH105889
A/canine/Korea/AS-08/2012	Canine	H3N2	South_Korea	09/17/2012	MH105830		MH105850	MH105860		MH105880	MH105890
A/canine/Korea/AS-09/2012	Canine	H3N2	South_Korea	10/15/2012	MH105831					MH105881		MH105901
A/canine/Korea/AS-11/2013	Canine	H3N2	South_Korea	06/08/2013	MH105832	MH105842	MH105852	MH105862	MH105872	MH105882	MH105892	MH105902
A/canine/Korea/AS-14/2013	Canine	H3N2	South_Korea	08/09/2013	MH105833	MH105843			MH105873	MH105883	MH105893
A/canine/Korea/BD-1/2013	Canine	H3N2	South_Korea	05/30/2013	KR154321	KR154324	KR154323	KR154322	KR154325	KR154320	KR154319	KR154318
A/canine/Korea/CY001/2010	Canine	H3N2	South_Korea	10//2010	KC755905	KC755919	KC755913
A/canine/Korea/CY005/2010	Canine	H3N2	South_Korea	10//2010	KC755906	KC755920	KC755914
A/canine/Korea/CY009/2010	Canine	H3N2	South_Korea	10//2010	KC755907	EPI_ISL_138997	KC755915	KC755911	KC755925	KC755903	KC755901	KC755899
A/canine/Korea/CY053/2014	Canine	H3N2	South_Korea	03/02/2014	KX509798	KX509808	KX509796	KX509804	KX509810	KX509802	KX509806	KX509800
A/canine/Korea/DG1/2014	Canine	H3N2	South_Korea	02/13/2014	KR154329	KR154332	KR154331	KR154330	KR154333	KR154328	KR154327	KR154326
A/canine/Korea/GCVP01/2007	Canine	H3N2	South_Korea	05//2007	EU127500	FJ560885	EU127501	FJ560887	FJ560886	FJ560888	FJ560889	FJ560890
A/canine/Korea/KRIBB01/2011	Canine	H3N2	South_Korea	11/01/2011	JX679525	JX679528	JX679527	JX679526	JX679529	JX679524	JX679523	JX679522
A/canine/Korea/LBM412/2008	Canine	H3N2	South_Korea	10//2008	GU122024	GU122045	GU122065	GU122072		GU122105	GU122126	GU122138
A/canine/Korea/S1/2012	Canine	H3N2	South_Korea	11/05/2012	KP137810	KP137813	KP137812	KP137811	KP137814	KP137809	KP137808	KP137807
A/canine/Liaoning/1578/2010	Canine	H3N2	China	04/06/2010	JX101433	EPI_ISL_132777	EPI_ISL_132777	EPI_ISL_132777	EPI_ISL_132777
A/canine/Liaoning/1585/2010	Canine	H3N2	China	04/06/2010	JX101345	EPI_ISL_132766	JX101347	EPI_ISL_132766	EPI_ISL_132766
A/canine/Liaoning/27/2012	Canine	H3N2	China	04/11/2012	KF042260	KF042263	KF042262	KF042261	KF042264	KF042259	KF042258	KF042257
A/canine/Minnesota/139684/2017	Canine	H3N2	USA	08/10/2017	MH266344	MH266345	EPI_ISL_329160	EPI_ISL_329160	EPI_ISL_329160	MH266349	MH266350	MH266351
A/canine/Nanjing/11/2012	Canine	H3N2	China	11//2012	KF322105		KF322106	KF322107
A/canine/Nanjing/20170328-7/2017	Canine	H3N2	China	03/28/2017	MK212485	MK212484	MK212483	MK212482	MK212481	MK212480	MK212479	MK212478
A/canine/Nanjing/20170419-12/2017	Canine	H3N2	China	04/19/2017	MK212477	MK212476	MK212475	MK212474	MK212473	MK212472	MK212471	MK212470
A/canine/Nanjing/20170515-25/2017	Canine	H3N2	China	05/15/2017	MK212469	MK212468	MK212467	MK212466	MK212465	MK212464	MK212463	MK212462
A/canine/Nanjing/20170607-40/2017	Canine	H3N2	China	06/07/2017	MK212461	EPI_ISL_379500	MK212459	MK212458	MK212457	MK212456	MK212455	MK212454
A/canine/Nanjing/20170620-47/2017	Canine	H3N2	China	06/20/2017	MK212453	MK212452	MK212451	EPI_ISL_379499	MK212449	MK212448	MK212447	MK212446
A/canine/Nanjing/20170704-53/2017	Canine	H3N2	China	07/04/2017	MK212445	MK212444	MK212443	EPI_ISL_379498	EPI_ISL_379498	MK212440	MK212439	MK212438
A/canine/Nevada/BRW018/2018	Canine	H3N2	USA	03//2018	MK690601	EPI_ISL_372296	EPI_ISL_372296	EPI_ISL_372296	EPI_ISL_372296	EPI_ISL_372296	EPI_ISL_372296	MK690598
A/canine/New_York/CRP034/2018	Canine	H3N2	USA	05/07/2018	MK690617	MK690620	MK690619	MK690618	MK690621	MK690616	MK690615	MK690614
A/canine/North_Carolina/109904/2015	Canine	H3N2	USA	07/29/2015	KX571008	KX571020	KX571007	EPI_ISL_234606	EPI_ISL_234606	EPI_ISL_234606	KX571003	KX570975
A/canine/Ohio/174509/2017	Canine	H3N2	USA	10/08/2017	MH266360	EPI_ISL_329162	MH266362	MH266363	EPI_ISL_329162	MH266365	MH266366	MH266367
A/canine/Ohio/188191/2017	Canine	H3N2	USA	10/31/2017	MK690131	MK690128	MK690129	MK690130	MK690127	MK690132	MK690133	MK690134
A/canine/Ohio/A82/2017	Canine	H3N2	USA	10/28/2017	MH266368	EPI_ISL_329151	MH266370	MH266371	EPI_ISL_329151	EPI_ISL_329151	MH266374	MH266375
A/canine/Ohio/A91/2017	Canine	H3N2	USA	10/28/2017	MH266376	EPI_ISL_329152	EPI_ISL_329152	MH266379	EPI_ISL_329152	MH266381	EPI_ISL_329152	EPI_ISL_329152
A/canine/Ontario/NCFAD-2018-001-4/2018	Canine	H3N2	Canada	01/05/2018	MN586074	MN586077	MN586076	MN586075	MN586078	MN586073	MN586072	MN586071
A/canine/Ontario/NCFAD-2018-064-1/2018	Canine	H3N2	Canada	10/15/2018	MN586082	MN586085	MN586084	MN586083	MN586086	MN586081	MN586080	MN586079
A/canine/Ontario/NCFAD-2018-069-1/2018	Canine	H3N2	Canada	10/22/2018	MN586090	EPI_ISL_502288	EPI_ISL_502288	EPI_ISL_502288	EPI_ISL_502288	EPI_ISL_502288	EPI_ISL_502288	EPI_ISL_502288
A/canine/Ontario/NCFAD-2018-069-10/2018	Canine	H3N2	Canada	10/18/2018	MN586098	EPI_ISL_502289	EPI_ISL_502289	EPI_ISL_502289	MN586102	EPI_ISL_502289	EPI_ISL_502289	MN586095
A/canine/Ontario/NCFAD-2018-070-12/2018	Canine	H3N2	Canada	03/13/2018	MN586146	EPI_ISL_502295	EPI_ISL_502295	EPI_ISL_502295	EPI_ISL_502295	MN586145	EPI_ISL_502295	MN586143
A/canine/Ontario/NCFAD-2018-070-7/2018	Canine	H3N2	Canada	03/02/2018	MN586218	MN586221	MN586220	MN586219	MN586222	MN586217	MN586216	MN586215
A/canine/Shanghai/20170622-7/2017	Canine	H3N2	China	06/22/2017	MK212437	MK212436	MK212435	MK212434	MK212433	MK212432	MK212431	MK212430
A/canine/Shanghai/20170713-18/2017	Canine	H3N2	China	07/13/2017	MK212429	EPI_ISL_379496	MK212427	EPI_ISL_379496	MK212425	MK212424	MK212423	MK212422
A/canine/Shanghai/20170721-36/2017	Canine	H3N2	China	07/21/2017	MK212421	MK212420	MK212419	EPI_ISL_379495	EPI_ISL_379495	EPI_ISL_379495	MK212415	MK212414
A/canine/South_Korea/0173915/2015	Canine	H3N2	South_Korea	//2015	MF173138	EPI_ISL_284693	EPI_ISL_284693	EPI_ISL_284693	MF173349	MF173277	MF173109	MF173248
A/canine/South_Korea/20170110-1F1/2016	Canine	H3N2	South_Korea	//2016	MG982799	MG982864	MG982672	MG982795	MG982710	MG982796	MG982833	MG982782
A/canine/Texas/343907/2015	Canine	H3N2	USA	12/22/2015	KX571042	EPI_ISL_234669	KX571043	KX571021	EPI_ISL_234669	KX571018	KX571032	KX571029
A/canine/Thailand/CU-DC5299/2012	Canine	H3N2	China	01/15/2012	KC599551	KC599545	KC599548	KC599552	KC599550	KC599549	KC599546	KC599547
A/canine/Wisconsin/19137/2016	Canine	H3N2	USA	02/08/2016	KX570961	KX570995	KX570983	KX570962	KX570979	KX571031	KX571010	KX571047
A/canine/Xian/20170601-159/2017	Canine	H3N2	China	06/01/2017	MK212405	EPI_ISL_379493	MK212403	MK212402	EPI_ISL_379493	MK212400	MK212399	MK212398
A/canine/Zhejiang/1/2010	Canine	H3N2	China	09/30/2010	JF714153	JF714154	JF714155	JF714156	JF714152	JF714151	JF714150	JF714149
A/canine/Indiana/093165-16-1-1/2016	Canine	H3N2	USA	2016_(Month_and_day_unknown)	EPI_ISL_329175	EPI_ISL_329175	EPI_ISL_329175	EPI_ISL_329175	EPI_ISL_329175	MF173229	EPI_ISL_329175	EPI_ISL_329175
A/canine/Florida/090919/2017	Canine	H3N2	USA	05/26/2017	EPI_ISL_329171	EPI_ISL_329171	EPI_ISL_329171	EPI_ISL_329171	EPI_ISL_329171	EPI_ISL_329171	MH266310	MH266311
A/canine/Illinois/20170110-1A4/2016	Canine	H3N2	USA	2016_(Month_and_day_unknown)	EPI_ISL_329167	EPI_ISL_329167	MF173236	MF173300	EPI_ISL_329167	EPI_ISL_329167	MF173350	MF173135
A/canine/Texas/2100186/2015	Canine	H3N2	USA	2015_(Month_and_day_unknown)	EPI_ISL_329165	EPI_ISL_329165	EPI_ISL_329165	EPI_ISL_329165	EPI_ISL_329165	MF173129	EPI_ISL_329165	EPI_ISL_329165
A/canine/Pennsylvania/0261885/2015	Canine	H3N2	USA	2015_(Month_and_day_unknown)	EPI_ISL_329163	MF173303	MF173282	MF173157	MF173115	MF173333	EPI_ISL_329163	MF173394
A/canine/North_Carolina/103297/2015	Canine	H3N2	USA	2015_(Month_and_day_unknown)	EPI_ISL_329166	EPI_ISL_329166	EPI_ISL_329166	EPI_ISL_329166	EPI_ISL_329166	EPI_ISL_329166	EPI_ISL_329166	EPI_ISL_329166
A/canine/Illinois/278597/2016	Canine	H3N2	USA	2016_(Month_and_day_unknown)	EPI_ISL_329164	EPI_ISL_329164	EPI_ISL_329164	EPI_ISL_329164	EPI_ISL_329164	EPI_ISL_329164	EPI_ISL_329164	EPI_ISL_329164
A/canine/North_Carolina/090487/2017	Canine	H3N2	USA	05/26/2017	EPI_ISL_329161	EPI_ISL_329161	EPI_ISL_329161	EPI_ISL_329161	EPI_ISL_329161	EPI_ISL_329161	EPI_ISL_329161	MH266359
A/canine/Kentucky/174490/2017	Canine	H3N2	USA	10/09/2017	EPI_ISL_329159	EPI_ISL_329159	EPI_ISL_329159	MH266339	EPI_ISL_329159	EPI_ISL_329159	MH266342	MH266343
A/canine/Kentucky/128656/2017	Canine	H3N2	USA	07/26/2017	EPI_ISL_329158	MH266329	EPI_ISL_329158	EPI_ISL_329158	EPI_ISL_329158	MH266333	EPI_ISL_329158	EPI_ISL_329158
A/canine/Indiana/130636/2017	Canine	H3N2	USA	07/29/2017	EPI_ISL_329157	EPI_ISL_329157	EPI_ISL_329157	EPI_ISL_329157	EPI_ISL_329157	EPI_ISL_329157	MH266326	EPI_ISL_329157
A/canine/South_Carolina/132956/2017	Canine	H3N2	USA	08/01/2017	EPI_ISL_329154	EPI_ISL_329154	EPI_ISL_329154	EPI_ISL_329154	EPI_ISL_329154	EPI_ISL_329154	EPI_ISL_329154	MH266399
A/canine/Ohio/A97/2017	Canine	H3N2	USA	10/28/2017	EPI_ISL_329153	EPI_ISL_329153	EPI_ISL_329153	EPI_ISL_329153	EPI_ISL_329153	EPI_ISL_329153	EPI_ISL_329153	EPI_ISL_329153
A/canine/Georgia/89750.1/2017	Canine	H3N2	USA	05/26/2017	EPI_ISL_328523	EPI_ISL_328523	EPI_ISL_328523	EPI_ISL_328523	EPI_ISL_328523	EPI_ISL_328523	EPI_ISL_328523	EPI_ISL_328523
A/canine/Georgia/20170606-19/2017	Canine	H3N2	USA	05/25/2017	EPI_ISL_328522	EPI_ISL_328522	EPI_ISL_328522	EPI_ISL_328522	EPI_ISL_328522	EPI_ISL_328522	EPI_ISL_328522	EPI_ISL_328522
A/canine/Florida/20170606-17/2017	Canine	H3N2	USA	2017_(Month_and_day_unknown)	EPI_ISL_308878	EPI_ISL_308878	EPI_ISL_308878	EPI_ISL_308878	EPI_ISL_308878	EPI_ISL_308878	MG982812	EPI_ISL_308878
A/canine/Pennsylvania/20170411-5/2017	Canine	H3N2	USA	2017_(Month_and_day_unknown)	EPI_ISL_308885	EPI_ISL_308885	EPI_ISL_308885	EPI_ISL_308885	EPI_ISL_308885	EPI_ISL_308885	EPI_ISL_308885	EPI_ISL_308885
A/canine/Kentucky/20170606-6/2017	Canine	H3N2	USA	2017_(Month_and_day_unknown)	EPI_ISL_308893	EPI_ISL_308893	EPI_ISL_308893	EPI_ISL_308893	EPI_ISL_308893	EPI_ISL_308893	EPI_ISL_308893	EPI_ISL_308893
A/canine/Florida/20170606-11/2017	Canine	H3N2	USA	2017_(Month_and_day_unknown)	EPI_ISL_308892	EPI_ISL_308892	EPI_ISL_308892	EPI_ISL_308892	EPI_ISL_308892	EPI_ISL_308892	EPI_ISL_308892	EPI_ISL_308892
A/canine/California/20170411-20/2017	Canine	H3N2	USA	2017_(Month_and_day_unknown)	EPI_ISL_308872	EPI_ISL_308872	MG982743	EPI_ISL_308872	EPI_ISL_308872	EPI_ISL_308872	MG982830	MG982733
A/canine/NorthCarolina/20170606-28/2017	Canine	H3N2	USA	2017_(Month_and_day_unknown)	EPI_ISL_308881	EPI_ISL_308881	EPI_ISL_308881	EPI_ISL_308881	EPI_ISL_308881	MG982681	EPI_ISL_308881	EPI_ISL_308881
A/canine/Illinois/M17-05782-11-1/2017	Canine	H3N2	USA	2017_(Month_and_day_unknown)	EPI_ISL_308887	EPI_ISL_308887	EPI_ISL_308887	EPI_ISL_308887	EPI_ISL_308887	MG982692	EPI_ISL_308887	EPI_ISL_308887
A/canine/Florida/20170606-7/2017	Canine	H3N2	USA	2017_(Month_and_day_unknown)	EPI_ISL_308875	EPI_ISL_308875	EPI_ISL_308875	EPI_ISL_308875	EPI_ISL_308875	EPI_ISL_308875	EPI_ISL_308875	EPI_ISL_308875
A/canine/Illinois/M17-05782-7-1/2017	Canine	H3N2	USA	2017_(Month_and_day_unknown)	EPI_ISL_308896	EPI_ISL_308896	EPI_ISL_308896	EPI_ISL_308896	EPI_ISL_308896	EPI_ISL_308896	EPI_ISL_308896	MG982844
A/canine/Illinois/M17-05782-4-1/2017	Canine	H3N2	USA	2017_(Month_and_day_unknown)	EPI_ISL_308890	EPI_ISL_308890	EPI_ISL_308890	EPI_ISL_308890	EPI_ISL_308890	EPI_ISL_308890	EPI_ISL_308890	MG982699
A/canine/Florida/20170606-9/2017	Canine	H3N2	USA	2017_(Month_and_day_unknown)	EPI_ISL_308877	EPI_ISL_308877	EPI_ISL_308877	EPI_ISL_308877	EPI_ISL_308877	MG982714	EPI_ISL_308877	EPI_ISL_308877
A/canine/South_Korea/20170110-1F1/2016	Canine	H3N2	South_Korea	//2016	MG982799	MG982864	MG982672	MG982795	MG982710	MG982796	MG982833	MG982782
A/canine/Illinois/M17-05782-8-1/2017	Canine	H3N2	USA	2017_(Month_and_day_unknown)	EPI_ISL_308883	EPI_ISL_308883	MG982809	EPI_ISL_308883	EPI_ISL_308883	EPI_ISL_308883	EPI_ISL_308883	EPI_ISL_308883
A/canine/Florida/20170606-2/2017	Canine	H3N2	USA	2017_(Month_and_day_unknown)	EPI_ISL_308894	EPI_ISL_308894	EPI_ISL_308894	EPI_ISL_308894	EPI_ISL_308894	EPI_ISL_308894	EPI_ISL_308894	EPI_ISL_308894
A/canine/Florida/20170606-8/2017	Canine	H3N2	USA	2017_(Month_and_day_unknown)	EPI_ISL_308884	EPI_ISL_308884	EPI_ISL_308884	EPI_ISL_308884	EPI_ISL_308884	EPI_ISL_308884	EPI_ISL_308884	EPI_ISL_308884
A/canine/Kentucky/20170606-23/2017	Canine	H3N2	USA	2017_(Month_and_day_unknown)	EPI_ISL_308879	EPI_ISL_308879	EPI_ISL_308879	EPI_ISL_308879	EPI_ISL_308879	EPI_ISL_308879	EPI_ISL_308879	EPI_ISL_308879
A/canine/Illinois/M16-16391-2-1/2016	Canine	H3N2	USA	2016_(Month_and_day_unknown)	EPI_ISL_308888	MG982702	MG982691	EPI_ISL_308888	MG982797	MG982755	MG982874	MG982740
A/canine/Illinois/M16-30480-3-1/2016	Canine	H3N2	USA	2016_(Month_and_day_unknown)	EPI_ISL_308880	EPI_ISL_308880	EPI_ISL_308880	EPI_ISL_308880	EPI_ISL_308880	MG982840	MG982853	MG982680
A/canine/Illinois/20170110-1G12/2016	Canine	H3N2	USA	2016_(Month_and_day_unknown)	EPI_ISL_308886	EPI_ISL_308886	EPI_ISL_308886	EPI_ISL_308886	EPI_ISL_308886	EPI_ISL_308886	MG982803	MG982687
A/canine/Florida/20170606-18/2017	Canine	H3N2	USA	2017_(Month_and_day_unknown)	EPI_ISL_308876	EPI_ISL_308876	EPI_ISL_308876	EPI_ISL_308876	EPI_ISL_308876	EPI_ISL_308876	EPI_ISL_308876	EPI_ISL_308876
A/canine/Illinois/M16-25374-14-1/2016	Canine	H3N2	USA	2016_(Month_and_day_unknown)	EPI_ISL_308873	EPI_ISL_308873	EPI_ISL_308873	EPI_ISL_308873	EPI_ISL_308873	MG982862	EPI_ISL_308873	EPI_ISL_308873
A/canine/South_Korea/0173915/2015	Canine	H3N2	South_Korea	//2015	MF173138	EPI_ISL_284693	EPI_ISL_284693	EPI_ISL_284693	MF173349	MF173277	MF173109	MF173248
A/canine/Georgia/104940/2015	Canine	H3N2	USA	07/17/2015	EPI_ISL_234607	EPI_ISL_234607	EPI_ISL_234607	KX571049	EPI_ISL_234607	KX570982	EPI_ISL_234607	KX571013
A/canine/Illinois/2883703/2015	Canine	H3N2	USA	05/07/2015	EPI_ISL_234611	EPI_ISL_234611	EPI_ISL_234611	EPI_ISL_234611	EPI_ISL_234611	EPI_ISL_234611	EPI_ISL_234611	EPI_ISL_234611
A/canine/Ontario/NCFAD-2018-070-9/2018	Canine	H3N2	Canada	03/02/2018	EPI_ISL_502306	EPI_ISL_502306	EPI_ISL_502306	EPI_ISL_502306	EPI_ISL_502306	EPI_ISL_502306	EPI_ISL_502306	EPI_ISL_502306
A/canine/Ontario/NCFAD-2018-070-8/2018	Canine	H3N2	Canada	03/02/2018	EPI_ISL_502305	EPI_ISL_502305	EPI_ISL_502305	EPI_ISL_502305	EPI_ISL_502305	EPI_ISL_502305	EPI_ISL_502305	EPI_ISL_502305
A/canine/Ontario/NCFAD-2018-070-5/2018	Canine	H3N2	Canada	02/01/2018	EPI_ISL_502303	EPI_ISL_502303	EPI_ISL_502303	EPI_ISL_502303	EPI_ISL_502303	EPI_ISL_502303	EPI_ISL_502303	EPI_ISL_502303
A/canine/Ontario/NCFAD-2018-070-4/2018	Canine	H3N2	Canada	01/26/2018	EPI_ISL_502302	EPI_ISL_502302	EPI_ISL_502302	EPI_ISL_502302	EPI_ISL_502302	EPI_ISL_502302	MN586200	EPI_ISL_502302
A/canine/Ontario/NCFAD-2018-070-3/2018	Canine	H3N2	Canada	01/13/2018	EPI_ISL_502301	EPI_ISL_502301	EPI_ISL_502301	EPI_ISL_502301	EPI_ISL_502301	EPI_ISL_502301	EPI_ISL_502301	MN586191
A/canine/Ontario/NCFAD-2018-070-2/2018	Canine	H3N2	Canada	01/09/2018	EPI_ISL_502300	EPI_ISL_502300	EPI_ISL_502300	EPI_ISL_502300	EPI_ISL_502300	EPI_ISL_502300	EPI_ISL_502300	EPI_ISL_502300
A/canine/Ontario/NCFAD-2018-070-16/2018	Canine	H3N2	Canada	03/26/2018	EPI_ISL_502299	EPI_ISL_502299	EPI_ISL_502299	EPI_ISL_502299	EPI_ISL_502299	EPI_ISL_502299	EPI_ISL_502299	EPI_ISL_502299
A/canine/Ontario/NCFAD-2018-070-15/2018	Canine	H3N2	Canada	03/14/2018	EPI_ISL_502298	EPI_ISL_502298	EPI_ISL_502298	EPI_ISL_502298	EPI_ISL_502298	EPI_ISL_502298	EPI_ISL_502298	EPI_ISL_502298
A/canine/Ontario/NCFAD-2018-070-14/2018	Canine	H3N2	Canada	03/14/2018	EPI_ISL_502297	EPI_ISL_502297	MN586164	EPI_ISL_502297	EPI_ISL_502297	EPI_ISL_502297	EPI_ISL_502297	EPI_ISL_502297
A/canine/Ontario/NCFAD-2018-070-13/2018	Canine	H3N2	Canada	03/13/2018	EPI_ISL_502296	EPI_ISL_502296	EPI_ISL_502296	EPI_ISL_502296	EPI_ISL_502296	EPI_ISL_502296	EPI_ISL_502296	EPI_ISL_502296
A/canine/Ontario/NCFAD-2018-070-11/2018	Canine	H3N2	Canada	03/09/2018	EPI_ISL_502294	EPI_ISL_502294	EPI_ISL_502294	EPI_ISL_502294	EPI_ISL_502294	EPI_ISL_502294	EPI_ISL_502294	EPI_ISL_502294
A/canine/Ontario/NCFAD-2018-070-10/2018	Canine	H3N2	Canada	03/09/2018	EPI_ISL_502293	EPI_ISL_502293	EPI_ISL_502293	EPI_ISL_502293	EPI_ISL_502293	EPI_ISL_502293	MN586128	MN586127
A/canine/Ontario/NCFAD-2018-070-1/2018	Canine	H3N2	Canada	01/09/2018	EPI_ISL_502292	EPI_ISL_502292	EPI_ISL_502292	EPI_ISL_502292	EPI_ISL_502292	EPI_ISL_502292	MN586120	EPI_ISL_502292
A/canine/Ontario/NCFAD-2018-069-9/2018	Canine	H3N2	Canada	10/24/2018	EPI_ISL_502291	EPI_ISL_502291	MN586116	EPI_ISL_502291	MN586118	EPI_ISL_502291	EPI_ISL_502291	EPI_ISL_502291
A/canine/Ontario/NCFAD-2018-069-6/2018	Canine	H3N2	Canada	10/22/2018	EPI_ISL_502290	EPI_ISL_502290	EPI_ISL_502290	MN586107	EPI_ISL_502290	EPI_ISL_502290	EPI_ISL_502290	EPI_ISL_502290
A/canine/Guangdong/3/2018	Canine	H3N2	China	05/17/2018	EPI_ISL_499086	EPI_ISL_499086	EPI_ISL_499086	EPI_ISL_499086	EPI_ISL_499086	EPI_ISL_499086	EPI_ISL_499086	EPI_ISL_499086
A/canine/Guangdong/2/2018	Canine	H3N2	China	05/16/2018	EPI_ISL_499085	EPI_ISL_499085	EPI_ISL_499085	EPI_ISL_499085	EPI_ISL_499085	EPI_ISL_499085	EPI_ISL_499085	EPI_ISL_499085
A/canine/Guangdong/1/2018	Canine	H3N2	China	05/14/2018	EPI_ISL_499084	EPI_ISL_499084	EPI_ISL_499084	EPI_ISL_499084	EPI_ISL_499084	EPI_ISL_499084	EPI_ISL_499084	EPI_ISL_499084
A/canine/Beijing/20150124-300/2015	Canine	H3N2	China	01/24/2015	EPI_ISL_379542	MK212788	EPI_ISL_379542	MK212786	EPI_ISL_379542	MK212784	MK212783	EPI_ISL_379542
A/canine/Beijing/20170424-102/2017	Canine	H3N2	China	04/24/2017	EPI_ISL_379538	MK212756	EPI_ISL_379538	MK212754	MK212753	EPI_ISL_379538	EPI_ISL_379538	EPI_ISL_379538
A/canine/Beijing/20170501-108/2017	Canine	H3N2	China	05/01/2017	EPI_ISL_379537	EPI_ISL_379537	MK212747	EPI_ISL_379537	MK212745	MK212744	EPI_ISL_379537	EPI_ISL_379537
A/canine/Beijing/20170512-121/2017	Canine	H3N2	China	05/12/2017	EPI_ISL_379534	EPI_ISL_379534	EPI_ISL_379534	EPI_ISL_379534	EPI_ISL_379534	MK212720	MK212719	EPI_ISL_379534
A/canine/Beijing/20170512-122/2017	Canine	H3N2	China	05/12/2017	EPI_ISL_379533	EPI_ISL_379533	MK212715	EPI_ISL_379533	EPI_ISL_379533	MK212712	MK212711	MK212710
A/canine/Beijing/20170610-172/2017	Canine	H3N2	China	06/10/2017	EPI_ISL_379525	EPI_ISL_379525	EPI_ISL_379525	EPI_ISL_379525	EPI_ISL_379525	EPI_ISL_379525	MK212655	EPI_ISL_379525
A/canine/Beijing/20170615-195/2017	Canine	H3N2	China	06/15/2017	EPI_ISL_379520	EPI_ISL_379520	EPI_ISL_379520	EPI_ISL_379520	MK212617	EPI_ISL_379520	EPI_ISL_379520	MK212614
A/canine/Beijing/20170616-200/2017	Canine	H3N2	China	06/16/2017	EPI_ISL_379519	EPI_ISL_379519	EPI_ISL_379519	EPI_ISL_379519	EPI_ISL_379519	MK212608	EPI_ISL_379519	EPI_ISL_379519
A/canine/Beijing/20131203-341/2013	Canine	H3N2	China	12/03/2013	EPI_ISL_379511	EPI_ISL_379511	EPI_ISL_379511	EPI_ISL_379511	EPI_ISL_379511	EPI_ISL_379511	EPI_ISL_379511	EPI_ISL_379511
A/canine/Xian/20170601-157/2017	Canine	H3N2	China	06/01/2017	EPI_ISL_379494	EPI_ISL_379494	MK212411	MK212410	EPI_ISL_379494	EPI_ISL_379494	EPI_ISL_379494	EPI_ISL_379494
A/canine/New_Jersey/CRP036/2018	Canine	H3N2	USA	05/13/2018	EPI_ISL_372297	MK690612	EPI_ISL_372297	EPI_ISL_372297	EPI_ISL_372297	MK690608	EPI_ISL_372297	EPI_ISL_372297
A/canine/Nevada/BRW015/2018	Canine	H3N2	USA	02/07/2018	EPI_ISL_372295	EPI_ISL_372295	EPI_ISL_372295	EPI_ISL_372295	EPI_ISL_372295	EPI_ISL_372295	MK690591	MK690590
A/canine/California/BRW003/2018	Canine	H3N2	USA	01/2018_(Day_unknown)	EPI_ISL_372294	MK690588	EPI_ISL_372294	EPI_ISL_372294	EPI_ISL_372294	EPI_ISL_372294	EPI_ISL_372294	EPI_ISL_372294
A/Canis_lupus_familiaris/USA/118191/2017	Canine	H3N2	USA	10/31/2017	EPI_ISL_372287	EPI_ISL_372287	EPI_ISL_372287	EPI_ISL_372287	EPI_ISL_372287	EPI_ISL_372287	EPI_ISL_372287	EPI_ISL_372287
A/canine/China/Shanghai-0103-2020/2019	Canine	H3N2	China	01/15/2019	EPI_ISL_369837
A/canine/Georgia/101875/2015	Canine	H3N2	USA	2015_(Month_and_day_unknown)	EPI_ISL_329184	EPI_ISL_329184	MF173148	EPI_ISL_329184	EPI_ISL_329184	MF173324	EPI_ISL_329184	MF173279
A/canine/China/M.seq/2019	Canine	H3N2	China	01/10/2019		MK806581
A/canine/China/Shanghai-0103-2025/2019	Canine	H3N2	China	01/08/2019		MK758013
A/canine/China/Shanghai-0103-2027/2019	Canine	H3N2	China	01/15/2019		MK758015
A/canine/China/Shanghai-0103-2029/2019	Canine	H3N2	China	01/25/2019		MK758017
A/canine/Korea/CY009/2010	Canine	H3N2	South_Korea	10//2010	KC755907	EPI_ISL_138997	KC755915	KC755911	KC755925	KC755903	KC755901	KC755899
A/canine/Illinois/077750/2016	Canine	H3N2	USA	2016_(Month_and_day_unknown)		EPI_ISL_378691	EPI_ISL_378691	MF173244	EPI_ISL_378691		MF173344	MF173175
A/canine/Wisconsin/338225/2015	Canine	H3N2	USA	2015_(Month_and_day_unknown)		EPI_ISL_378690	EPI_ISL_378690	MF173364	MF173317	EPI_ISL_378690	EPI_ISL_378690	EPI_ISL_378690
A/canine/Illinois/145135-16-4-1/2016	Canine	H3N2	USA	2016_(Month_and_day_unknown)		EPI_ISL_378688	EPI_ISL_378688	EPI_ISL_378688	EPI_ISL_378688	EPI_ISL_378688
A/canine/China/Shanghai-0103-2030/2019	Canine	H3N2	China	01/25/2019		EPI_ISL_369847
A/canine/China/Shanghai-0103-2028/2019	Canine	H3N2	China	01/15/2019		EPI_ISL_369845
A/canine/China/Shanghai-0103-2026/2019	Canine	H3N2	China	01/15/2019		EPI_ISL_369843
A/canine/China/N2.seq/2019	Canine	H3N2	China	01/10/2019			MK806576
A/canine/China/Shanghai-0103-2031/2019	Canine	H3N2	China	01/08/2019			MK758019
A/canine/China/Shanghai-0103-2032/2019	Canine	H3N2	China	01/15/2019			MK758020
A/canine/Liaoning/H6/2012	Canine	H3N2	China	05/19/2012			KF042270	KF042269		KF042267	KF042266	KF042265
A/canine/China/Shanghai-0103-2036/2019	Canine	H3N2	China	01/25/2019			EPI_ISL_369853
A/canine/China/Shanghai-0103-2035/2019	Canine	H3N2	China	01/25/2019			EPI_ISL_369852
A/canine/China/Shanghai-0103-2034/2019	Canine	H3N2	China	01/15/2019			EPI_ISL_369851
A/canine/China/Shanghai-0103-2033/2019	Canine	H3N2	China	01/15/2019			EPI_ISL_369850
A/canine/China/NP.seq/2019	Canine	H3N2	China	01/10/2019				MK806580
A/canine/China/Shanghai-0103-2037/2019	Canine	H3N2	China	01/08/2019				MK758025
A/canine/China/Shanghai-0103-2038/2019	Canine	H3N2	China	01/15/2019				MK758026
A/canine/China/Shanghai-0103-2039/2019	Canine	H3N2	China	01/15/2019				MK758027
A/canine/China/Shanghai-0103-2040/2019	Canine	H3N2	China	01/15/2019				MK758028
A/canine/China/Shanghai-0103-2041/2019	Canine	H3N2	China	01/25/2019				MK758029
A/canine/China/Shanghai-0103-2042/2019	Canine	H3N2	China	01/25/2019				MK758030
A/canine/China/NS.seq/2019	Canine	H3N2	China	01/10/2019					MK806582
A/canine/China/Shanghai-0103-2043/2019	Canine	H3N2	China	01/08/2019					MK758031
A/canine/China/Shanghai-0103-2044/2019	Canine	H3N2	China	01/15/2019					MK758032
A/canine/China/Shanghai-0103-2047/2019	Canine	H3N2	China	01/25/2019					MK758035
A/canine/Korea/SNU9046/2009	Canine	H3N2	South_Korea	05/08/2009					JX273029
A/canine/China/Shanghai-0103-2048/2019	Canine	H3N2	China	01/25/2019					EPI_ISL_369865
A/canine/China/Shanghai-0103-2046/2019	Canine	H3N2	China	01/15/2019					EPI_ISL_369863
A/canine/China/Shanghai-0103-2045/2019	Canine	H3N2	China	01/15/2019					EPI_ISL_369862
A/canine/China/PA.seq/2019	Canine	H3N2	China	01/10/2019						MK806579
A/canine/China/Shanghai-0103-2049/2019	Canine	H3N2	China	01/08/2019						MK758037
A/canine/China/Shanghai-0103-2050/2019	Canine	H3N2	China	01/15/2019						MK758038
A/canine/China/Shanghai-0103-2051/2019	Canine	H3N2	China	01/15/2019						MK758039
A/canine/China/Shanghai-0103-2052/2019	Canine	H3N2	China	01/15/2019						MK758040
A/canine/China/Shanghai-0103-2053/2019	Canine	H3N2	China	01/25/2019						MK758041
A/canine/China/Shanghai-0103-2054/2019	Canine	H3N2	China	01/25/2019						MK758042
A/canine/China/ca02/2009	Canine	H3N2	China	12/01/2009						MT378380
A/canine/China/PB1.seq/2019	Canine	H3N2	China	01/25/2019							MK806578
A/canine/China/Shanghai-0103-2055/2019	Canine	H3N2	China	01/08/2019							MK758043
A/canine/China/Shanghai-0103-2056/2019	Canine	H3N2	China	01/15/2019							MK758044
A/canine/China/Shanghai-0103-2057/2019	Canine	H3N2	China	01/15/2019							MK758045
A/canine/China/Shanghai-0103-2058/2019	Canine	H3N2	China	01/15/2019							MK758046
A/canine/China/Shanghai-0103-2059/2019	Canine	H3N2	China	01/25/2019							MK758047
A/canine/China/Shanghai-0103-2060/2019	Canine	H3N2	China	01/25/2019							MK758048
A/canine/Korea/AS-15/2013	Canine	H3N2	South_Korea	09/11/2013							MH105894
A/canine/China/PB2.seq/2019	Canine	H3N2	China	01/10/2019								MK806577
A/canine/China/Shanghai-0103-2061/2019	Canine	H3N2	China	01/08/2019								MK758049
A/canine/China/Shanghai-0103-2062/2019	Canine	H3N2	China	01/15/2019								MK758050
A/canine/China/Shanghai-0103-2063/2019	Canine	H3N2	China	01/15/2019								MK758051
A/canine/China/Shanghai-0103-2064/2019	Canine	H3N2	China	01/15/2019								MK758052
A/canine/China/Shanghai-0103-2065/2019	Canine	H3N2	China	01/25/2019								MK758053
A/canine/China/Shanghai-0103-2066/2019	Canine	H3N2	China	01/25/2019								MK758054
Note: The eight sequences marked with yellow background color were considered to be originated from a same strain.

## Sheet: H3N8 CIV(Sheet 3)
Strain name	Host	Subtype	Location	Collection Date	H3	MP	N8	NP	NS	PA	PB1	PB2
A/canine/CT/85863/2011	Canine	H3N8	USA	2011	KM359807	KM359821		KM359839
A/canine/California/70645-4/2006	Canine	H3N8	USA	06/06/2006	CY067390	EPI_ISL_79878	EPI_ISL_79878	EPI_ISL_79878	EPI_ISL_79878	EPI_ISL_79878	CY067388	CY067387
A/canine/Colorado/148902/2006	Canine	H3N8	USA	10/30/2006	HQ917679		EPI_ISL_87459
A/canine/Colorado/17864/2006	Canine	H3N8	USA	02/17/2006	CY067374	EPI_ISL_79876	EPI_ISL_79876	EPI_ISL_79876	EPI_ISL_79876	EPI_ISL_79876	CY067372	CY067371
A/canine/Colorado/2025974/2007	Canine	H3N8	USA	03/14/2007	JX235372
A/canine/Colorado/224986/2006	Canine	H3N8	USA	06/06/2006	HQ917678		EPI_ISL_87458
A/canine/Colorado/234550/2009	Canine	H3N8	USA	02/27/2009	JX235375
A/canine/Colorado/3/2006	Canine	H3N8	USA	04/28/2006	HQ917680		EPI_ISL_87460
A/canine/Colorado/30604/2006	Canine	H3N8	USA	2006	AB537183	EPI_ISL_79877	EPI_ISL_79877	EPI_ISL_79877	EPI_ISL_79877	EPI_ISL_79877	CY067380	CY067379
A/canine/Colorado/6723-8/2008	Canine	H3N8	USA	01/17/2008	CY067574	EPI_ISL_79898	EPI_ISL_79898	EPI_ISL_79898	EPI_ISL_79898	EPI_ISL_79898	CY067548	CY067547
A/canine/Colorado/850078/2009	Canine	H3N8	USA	12/31/2009	JX235376
A/canine/Colorado/861142/2010	Canine	H3N8	USA	03/03/2010	JX235377
A/canine/Colorado/861997/2010	Canine	H3N8	USA	03/09/2010	JX235378
A/canine/Colorado/863160/2010	Canine	H3N8	USA	03/20/2010	JX235379
A/canine/Colorado/884753/2010	Canine	H3N8	USA	07/21/2010	JX235381
A/canine/Colorado/886050/2010	Canine	H3N8	USA	07/27/2010	JX235382
A/canine/Colorado/8880/2006	Canine	H3N8	USA	01/25/2006	CY067358	EPI_ISL_82095	EPI_ISL_79874	EPI_ISL_79874	EPI_ISL_82095	EPI_ISL_79874	CY067356	CY067355
A/canine/Connecticut/85863/2011	Canine	H3N8	USA	2011	MF173214	EPI_ISL_294935	EPI_ISL_294935	EPI_ISL_294935	EPI_ISL_294935	EPI_ISL_294935	MF173377	MF173150
A/canine/Florida/14/2006	Canine	H3N8	USA	01/04/2006	GU473367
A/canine/Florida/15592.1/2004	Canine	H3N8	USA	2004	MF173285	EPI_ISL_294945	EPI_ISL_294945	EPI_ISL_294945	EPI_ISL_294945	EPI_ISL_294945	MF173207	MF173341
A/canine/Florida/242/2003	Canine	H3N8	USA	2003	DQ124157	EPI_ISL_9528	EPI_ISL_9528	EPI_ISL_9528	EPI_ISL_9528	EPI_ISL_9528	DQ124155	DQ124154
A/canine/Florida/43/2004	Canine	H3N8	USA	2004	DQ124190	EPI_ISL_9527	EPI_ISL_9527	EPI_ISL_9527	EPI_ISL_9527	EPI_ISL_9527	DQ124148	DQ124147
A/canine/Florida/61156-2/2006	Canine	H3N8	USA	05/15/2006	CY067518	EPI_ISL_79895	EPI_ISL_79895	EPI_ISL_79895	EPI_ISL_79895	EPI_ISL_79895	CY067516	CY067515
A/canine/Florida/78592-2/2006	Canine	H3N8	USA	06/20/2006	CY067398	EPI_ISL_79879	EPI_ISL_79879	EPI_ISL_79879	EPI_ISL_79879	EPI_ISL_79879	CY067396	CY067395
A/canine/Florida/78592-6/2006	Canine	H3N8	USA	06/20/2006	CY067406	EPI_ISL_79880	EPI_ISL_79880	EPI_ISL_79880	EPI_ISL_79880	EPI_ISL_79880	CY067404	EPI_ISL_79880
A/canine/Florida/78592-7/2006	Canine	H3N8	USA	06/20/2006	CY067414	EPI_ISL_79881	EPI_ISL_79881	EPI_ISL_79881	EPI_ISL_79881	EPI_ISL_79881	EPI_ISL_79881	EPI_ISL_79881
A/canine/Florida/89911-2/2006	Canine	H3N8	USA	07/20/2006	CY067422	EPI_ISL_79882	EPI_ISL_79882	EPI_ISL_79882	EPI_ISL_79882	EPI_ISL_79882	CY067420	CY067419
A/canine/Iowa/13628/2005	Canine	H3N8	USA	2005	DQ146419		EPI_ISL_9541
A/canine/Kentucky/118778/2006	Canine	H3N8	USA	10/20/2006	CY067478	EPI_ISL_79889	EPI_ISL_79889	EPI_ISL_79889	EPI_ISL_79889	EPI_ISL_79889	CY067476	CY067475
A/canine/Maine/058124/2016	Canine	H3N8	USA	2016	MF173189	EPI_ISL_294942	EPI_ISL_294942	EPI_ISL_294942	EPI_ISL_294942	EPI_ISL_294942	MF173405	MF173179
A/canine/Massachusetts/26810/2016	Canine	H3N8	USA	02/22/2016	KX570984	EPI_ISL_234612	EPI_ISL_234612	EPI_ISL_234612	EPI_ISL_234612	EPI_ISL_234612	KX571035	KX571046
A/canine/NY/105447/2008	Canine	H3N8	USA	2008	KP636494	EPI_ISL_174477	EPI_ISL_174477	EPI_ISL_174477	EPI_ISL_174477	EPI_ISL_174477	EPI_ISL_174477	KP636491
A/canine/NY/120106.2/2011	Canine	H3N8	USA	2011	KM359803	KM359817	KM359831	KM359835	KM359849	KM359853	KM359857	KM359861
A/canine/NY/133/2010	Canine	H3N8	USA	2010	KM359814	KM359828		KM359846
A/canine/NY/159903/2012	Canine	H3N8	USA	2012	KM359809	KM359823		KM359841
A/canine/NY/1623.1/2010	Canine	H3N8	USA	2010	KM359815	KM359829		KM359847
A/canine/New_York/100525-1/2006	Canine	H3N8	USA	08/16/2006	CY067430	EPI_ISL_79883	EPI_ISL_79883	EPI_ISL_79883	EPI_ISL_79883	EPI_ISL_79883	CY067428	CY067427
A/canine/New_York/100528-1/2006	Canine	H3N8	USA	08/16/2006	CY067438	EPI_ISL_79884	EPI_ISL_79884	EPI_ISL_79884	EPI_ISL_79884	EPI_ISL_79884	CY067436	EPI_ISL_79884
A/canine/New_York/100528-5/2006	Canine	H3N8	USA	08/16/2006	CY067446	EPI_ISL_79885	EPI_ISL_79885	EPI_ISL_79885	EPI_ISL_79885	EPI_ISL_79885	CY067444	CY067443
A/canine/New_York/115719/2007	Canine	H3N8	USA	09/07/2007	CY067534	EPI_ISL_79896	EPI_ISL_79896	EPI_ISL_79896	EPI_ISL_79896	EPI_ISL_79896	CY067532	CY067531
A/canine/New_York/115809/2005	Canine	H3N8	USA	09/30/2005	CY067278	CY067281	CY067280	CY067279	CY067282	CY067277	CY067276	CY067275
A/canine/New_York/12370090/2011	Canine	H3N8	USA	02/12/2011	JX235383
A/canine/New_York/13258337/2011	Canine	H3N8	USA	06/05/2011	JX235384
A/canine/New_York/13453967/2011	Canine	H3N8	USA	06/30/2011	JX235385
A/canine/New_York/13454104/2011	Canine	H3N8	USA	06/30/2011	JX235386
A/canine/New_York/13693247/2011	Canine	H3N8	USA	08/03/2011	JX235387
A/canine/New_York/13752393/2011	Canine	H3N8	USA	08/12/2011	JX235388
A/canine/New_York/13889381/2011	Canine	H3N8	USA	08/25/2011	JX235389
A/canine/New_York/13949306/2011	Canine	H3N8	USA	09/01/2011	JX235390
A/canine/New_York/13949315/2011	Canine	H3N8	USA	09/01/2011	JX235391
A/canine/New_York/145353/2008	Canine	H3N8	USA	11/18/2008	CY067598		CY067600	CY067599		CY067597	CY067596	CY067595
A/canine/New_York/147926-3/2006	Canine	H3N8	USA	12/18/2006	CY067462	EPI_ISL_79887	EPI_ISL_79887	EPI_ISL_79887	EPI_ISL_79887	EPI_ISL_79887	CY067460	CY067459
A/canine/New_York/147926-5/2006	Canine	H3N8	USA	12/18/2006	CY067470	EPI_ISL_79888	EPI_ISL_79888	EPI_ISL_79888	EPI_ISL_79888	EPI_ISL_79888	EPI_ISL_79888	CY067467
A/canine/New_York/158402-1/2008	Canine	H3N8	USA	12/31/2008	CY067606	CY067609	CY067608	CY067607			CY067604	CY067603
A/canine/New_York/159903/2012	Canine	H3N8	USA	2012	MF173187	EPI_ISL_294938	EPI_ISL_294938	EPI_ISL_294938	EPI_ISL_294938	EPI_ISL_294938	MF173117	MF173352
A/canine/New_York/1623.1/2010	Canine	H3N8	USA	2010	MF173308	EPI_ISL_294943	EPI_ISL_294943	EPI_ISL_294943	EPI_ISL_294943	EPI_ISL_294943	MF173201	MF173152
A/canine/New_York/3821631/2011	Canine	H3N8	USA	07/06/2011	JX235392
A/canine/New_York/4986-2/2006	Canine	H3N8	USA	01/16/2006	CY067350	EPI_ISL_79873	EPI_ISL_79873	EPI_ISL_79873	EPI_ISL_79873	EPI_ISL_79873	CY067348	CY067347
A/canine/New_York/5183-6/2006	Canine	H3N8	USA	01/16/2006	CY067334	EPI_ISL_79872	EPI_ISL_79872	EPI_ISL_79872	EPI_ISL_79872	EPI_ISL_79872	CY067340	CY067339
A/canine/New_York/51854/2008	Canine	H3N8	USA	04/24/2008	CY067582	CY067585	CY067584	CY067583		CY067581	CY067580	CY067579
A/canine/New_York/6977983/2010	Canine	H3N8	USA	09/05/2010	JX235393
A/canine/PA/111788.2/2009	Canine	H3N8	USA	2009	KM359813	KM359827		KM359845	KM359852	KM359856	KM359860	KM359864
A/canine/PA/27637.3/2010	Canine	H3N8	USA	2010	KM359806			KM359838
A/canine/PA/33225.4/2010	Canine	H3N8	USA	2010	KM359804		KM359832		KM359850	KM359854	KM359858	KM359862
A/canine/PA/96978/2009	Canine	H3N8	USA	2009	KM359808	KM359822		KM359840
A/canine/Pennsylvania/10909/2007	Canine	H3N8	USA	01/30/2007	CY067494	EPI_ISL_79891	EPI_ISL_79891	EPI_ISL_79891	EPI_ISL_79891	EPI_ISL_79891	CY067492	CY067491
A/canine/Pennsylvania/137154/2008	Canine	H3N8	USA	10/28/2008	CY067590	CY067593	CY067592	CY067591	CY067594	CY067589	CY067588	CY067587
A/canine/Pennsylvania/16699/2007	Canine	H3N8	USA	02/15/2007	CY067486	EPI_ISL_79890	EPI_ISL_79890	EPI_ISL_79890	EPI_ISL_79890	EPI_ISL_79890	CY067484	CY067483
A/canine/Pennsylvania/94930-3/2007	Canine	H3N8	USA	07/21/2007	CY067542	EPI_ISL_79897	EPI_ISL_79897	EPI_ISL_79897	EPI_ISL_79897	EPI_ISL_79897	CY067540	CY067539
A/canine/Pennsylvania/96978/2009	Canine	H3N8	USA	2009	MF173144	EPI_ISL_294937	EPI_ISL_294937	EPI_ISL_294937	EPI_ISL_294937	EPI_ISL_294937	MF173176	MF173239
A/canine/South_Carolina/89215/2009	Canine	H3N8	USA	12/05/2009	JX235394
A/canine/Sydney/6525/2007	Canine	H3N8	USA	10/14/2007	GU045762	GU045768	GU045765
A/canine/Texas/1/2004	Canine	H3N8	USA	2004	DQ124196	EPI_ISL_9535
A/canine/VT/11039/2013	Canine	H3N8	USA	2013	KM359805	KM359819	KM359833	KM359837	KM359851	KM359855	KM359859	KM359863
A/canine/VT/2782/2013	Canine	H3N8	USA	2013	KM359810			KM359842
A/canine/Vermont/278213/2013	Canine	H3N8	USA	2013	MF173395	EPI_ISL_294941	EPI_ISL_294941	EPI_ISL_294941	EPI_ISL_294941	EPI_ISL_294941	MF173257	MF173359
A/canine/Wyoming/86033/2007	Canine	H3N8	USA	02/14/2007	HQ917681		EPI_ISL_87461
A/canine/Wyoming/86955/2007	Canine	H3N8	USA	02/27/2007	JX235395
A/canine/Zhejiang/S34/2015	Canine	H3N8	USA	01/06/2015
A/dog/Jacksonville/C3/2005	Canine	H3N8	USA	2005	EU402407
A/dog/Miami/E3/2005	Canine	H3N8	USA	2005	EU402408
A/Equus_caballus/USA/149632/2018	Canine	H3N8	USA	08/23/2018
A/Equus_caballus/USA/154390/2018	Canine	H3N8	USA	08/28/2018
A/Equus_ferus_caballus/USA/168830/2019	Canine	H3N8	USA	09/13/2019
A/Equus_ferus_caballus/USA/176576/2019	Canine	H3N8	USA	09/25/2019
A/Equus_ferus_caballus/USA/218776/2018	Canine	H3N8	USA	12/11/2018
A/Equus_ferus_caballus/USA/220792/2018	Canine	H3N8	USA	12/08/2018
A/Equus_ferus_caballus/USA/48519/2019	Canine	H3N8	USA	03/27/2019
A/Equus_ferus_caballus/USA/51053/2019	Canine	H3N8	USA	03/30/2019
A/Equus_ferus_caballus/USA/53954/2019	Canine	H3N8	USA	04/03/2019
A/Equus_ferus_caballus/USA/72778/2019	Canine	H3N8	USA	04/25/2019
A/Equus_ferus_caballus/USA/82889/2019	Canine	H3N8	USA	05/08/2019
A/equine/Alaska/29759/1991	Canine	H3N8	USA	1991
A/equine/California/1/1980	Canine	H3N8	USA	1980
A/equine/California/103/1982	Canine	H3N8	USA	1982
A/equine/California/191/2003	Canine	H3N8	USA	2003
A/equine/California/4537/1997	Canine	H3N8	USA	1997
A/equine/California/8560/2002	Canine	H3N8	USA	2002
A/equine/Colorado/10/2007	Canine	H3N8	USA	02/22/2007
A/equine/FL/146609/2011	Canine	H3N8	USA	2011
A/equine/Florida/1/93	Canine	H3N8	USA	1993
A/equine/Florida/146609/2011	Canine	H3N8	USA	2011
A/equine/Florida/612/2004	Canine	H3N8	USA	2004
A/equine/Florida/779/2004	Canine	H3N8	USA	2004
A/equine/Georgia/1/1981	Canine	H3N8	USA	1981
A/equine/Georgia/121362-16/2016	Canine	H3N8	USA	2016
A/equine/Georgia/13/1981	Canine	H3N8	USA	1981
A/equine/Georgia/9/1981	Canine	H3N8	USA	1981
A/equine/Idaho/37875/1991	Canine	H3N8	USA	1991
A/equine/Kentucky/1/1978	Canine	H3N8	USA	1978
A/equine/Kentucky/1/1981	Canine	H3N8	USA	1981
A/equine/Kentucky/1/1986	Canine	H3N8	USA	1986
A/equine/Kentucky/1/1987	Canine	H3N8	USA	1987
A/equine/Kentucky/1/1990	Canine	H3N8	USA	1990
A/equine/Kentucky/1/1991	Canine	H3N8	USA	1991
A/equine/Kentucky/1/1992	Canine	H3N8	USA	1992
A/equine/Kentucky/1/1994	Canine	H3N8	USA	1994
A/equine/Kentucky/1/1995	Canine	H3N8	USA	01/01/1995
A/equine/Kentucky/1/1999	Canine	H3N8	USA	01/01/1999
A/equine/Kentucky/1277/1990	Canine	H3N8	USA	1990
A/equine/Kentucky/2/1980	Canine	H3N8	USA	1980
A/equine/Kentucky/2/1981	Canine	H3N8	USA	1981
A/equine/Kentucky/2/1986	Canine	H3N8	USA	1986
A/equine/Kentucky/2/1987	Canine	H3N8	USA	1987
A/equine/Kentucky/211/1987	Canine	H3N8	USA	1987
A/equine/Kentucky/3/1981	Canine	H3N8	USA	1981
A/equine/Kentucky/3/1986	Canine	H3N8	USA	1986
A/equine/Kentucky/4/1980	Canine	H3N8	USA	1980
A/equine/Kentucky/5/2002	Canine	H3N8	USA	2002
A/equine/Kentucky/692/1988	Canine	H3N8	USA	1988
A/equine/Kentucky/694/1988	Canine	H3N8	USA	1988
A/equine/Kentucky/698/1988	Canine	H3N8	USA	1988
A/equine/Kentucky/8/1994	Canine	H3N8	USA	1994
A/equine/Kentucky/Rosie100/1981	Canine	H3N8	USA	1981
A/equine/Kentucky/bitter_boredom5/1976	Canine	H3N8	USA	1976
A/equine/Kentucky/magnificent_genius1/1981	Canine	H3N8	USA	1981
A/equine/Kentucky/pass_the_pepper1/1976	Canine	H3N8	USA	1976
A/equine/Massachussetts/213/2003	Canine	H3N8	USA	2003
A/equine/Miami/1/1963	Canine	H3N8	USA	1963
A/equine/Miami/1963	Canine	H3N8	USA	1963
A/equine/Montana/9233/2007	Canine	H3N8	USA	11/16/2007
A/equine/Montana/9564-1/2015	Canine	H3N8	USA	05/08/2015
A/equine/New_Market/1/1979	Canine	H3N8	USA	1979
A/equine/New_Market/nasalwash1/1979	Canine	H3N8	USA	1979
A/equine/New_York/1/1975	Canine	H3N8	USA	1975
A/equine/New_York/1/1999	Canine	H3N8	USA	1999
A/equine/New_York/135857/2016	Canine	H3N8	USA	2016
A/equine/New_York/146066/2007	Canine	H3N8	USA	09/26/2007
A/equine/New_York/452/2003	Canine	H3N8	USA	2003
A/equine/New_York/VR-297/1983	Canine	H3N8	USA	1983
A/equine/OR/78356/2012	Canine	H3N8	USA	2012
A/equine/Ohio/1/2003	Canine	H3N8	USA	2003
A/equine/Oregon/78356/2012	Canine	H3N8	USA	2012
A/equine/Santa_Fe/1/1985	Canine	H3N8	USA	1985
A/equine/Tennessee/27A/2014	Canine	H3N8	USA	10/21/2014
A/equine/Tennessee/28A/2014	Canine	H3N8	USA	10/21/2014
A/equine/Tennessee/28B/2014	Canine	H3N8	USA	10/21/2014
A/equine/Tennessee/29A/2014	Canine	H3N8	USA	10/21/2014
A/equine/Tennessee/4A/2014	Canine	H3N8	USA	10/21/2014
A/equine/Tennessee/5/1985	Canine	H3N8	USA	1985
A/equine/Tennessee/5/1986	Canine	H3N8	USA	1986
A/equine/Texas/117793/2005	Canine	H3N8	USA	10/06/2005
A/equine/Texas/39655/1991	Canine	H3N8	USA	1991
A/equine/Virginia/131054-3/2005	Canine	H3N8	USA	11/08/2005
A/equine/Wisconsin/1/03	Canine	H3N8	USA	2003
A/canine/New_York/3699/2010	Canine	H3N8	USA	2010_(Month_and_day_unknown)	EPI_ISL_294940	EPI_ISL_294940	EPI_ISL_294940	EPI_ISL_294940	EPI_ISL_294940	EPI_ISL_294940		EPI_ISL_294940
A/canine/Colorado/866907/2010	Canine	H3N8	USA	04/10/2010	EPI_ISL_124098
A/canine/Colorado/231256/2007	Canine	H3N8	USA	03/08/2007	EPI_ISL_124092
A/canine/Colorado/224766/2006	Canine	H3N8	USA	05/24/2006	EPI_ISL_124091
A/canine/Pennsylvania/10915/2007	Canine	H3N8	USA	01/30/2007	EPI_ISL_79892	EPI_ISL_79892	EPI_ISL_79892	EPI_ISL_79892	EPI_ISL_79892	EPI_ISL_79892	CY067500	CY067499
A/canine/New_York/100528-6/2006	Canine	H3N8	USA	08/16/2006	EPI_ISL_79886	EPI_ISL_79886	EPI_ISL_79886	EPI_ISL_79886	EPI_ISL_79886	EPI_ISL_79886	EPI_ISL_79886	EPI_ISL_79886
A/equine/New_York/1/1983	Canine	H3N8	USA	1983_(Month_and_day_unknown)
A/equine/California/83/1982	Canine	H3N8	USA	1982_(Month_and_day_unknown)
A/equine/Kentucky/1/81	Canine	H3N8	USA	1981_(Month_and_day_unknown)
A/Equine/Alaska/1/91	Canine	H3N8	USA	1991_(Month_and_day_unknown)
A/equine/Kentucky/1/92	Canine	H3N8	USA	1992_(Month_and_day_unknown)
A/equine/Kentucky/1/90	Canine	H3N8	USA	1990_(Month_and_day_unknown)
A/equine/Florida/1/94	Canine	H3N8	USA	1994_(Month_and_day_unknown)
A/equine/Georgia/10/1981	Canine	H3N8	USA	1981_(Month_and_day_unknown)
A/equine/Georgia/3/1981	Canine	H3N8	USA	1981_(Month_and_day_unknown)
A/equine/Kentucky/5/02	Canine	H3N8	USA	2002_(Month_and_day_unknown)
A/canine/NY/147926/2006	Canine	H3N8	USA	12/2006_(Day_unknown)		EPI_ISL_82076			EPI_ISL_82076
A/canine/Virginia/93653/2009	Canine	H3N8	USA	08/2009_(Day_unknown)		EPI_ISL_82078			EPI_ISL_82078
A/canine/Philadelphia/6371100/2008	Canine	H3N8	USA	11/2008_(Day_unknown)		EPI_ISL_82057	EPI_ISL_82057		EPI_ISL_82057
A/canine/Colorado/6723-14/2008	Canine	H3N8	USA	01/2008_(Day_unknown)		EPI_ISL_82077			EPI_ISL_82077
A/canine/NY/dog3c09/2009	Canine	H3N8	USA	03/2009_(Day_unknown)		EPI_ISL_82056			EPI_ISL_82056
A/canine/NY/dog3c11/2009	Canine	H3N8	USA	03/2009_(Day_unknown)		EPI_ISL_82055	EPI_ISL_82055		EPI_ISL_82055
A/canine/NY/dog1c16/2009	Canine	H3N8	USA	03/2009_(Day_unknown)		EPI_ISL_82054
A/canine/NY/dog5c05/2009	Canine	H3N8	USA	03/2009_(Day_unknown)		EPI_ISL_82053
A/canine/NY/dog5c03/2009	Canine	H3N8	USA	03/2009_(Day_unknown)		EPI_ISL_82052			EPI_ISL_82052
A/canine/NY/dog3c04/2009	Canine	H3N8	USA	03/2009_(Day_unknown)		EPI_ISL_82051	EPI_ISL_82051		EPI_ISL_82051
A/canine/NY/dog2c13/2009	Canine	H3N8	USA	03/2009_(Day_unknown)		EPI_ISL_82050
A/canine/NY/dog2c10/2009	Canine	H3N8	USA	03/2009_(Day_unknown)		EPI_ISL_82049			EPI_ISL_82049
A/canine/NY/dog2c11/2009	Canine	H3N8	USA	03/2009_(Day_unknown)		EPI_ISL_82048
A/canine/NY/dog2c14/2009	Canine	H3N8	USA	03/2009_(Day_unknown)		EPI_ISL_82047			EPI_ISL_82047
A/canine/NY/dog2c06/2009	Canine	H3N8	USA	03/2009_(Day_unknown)		EPI_ISL_82046			EPI_ISL_82046
A/canine/NY/dog2c20/2009	Canine	H3N8	USA	03/2009_(Day_unknown)		EPI_ISL_82045			EPI_ISL_82045
A/canine/NY/dog2c09/2009	Canine	H3N8	USA	03/2009_(Day_unknown)		EPI_ISL_82044
A/canine/NY/dog2c17/2009	Canine	H3N8	USA	03/2009_(Day_unknown)		EPI_ISL_82043			EPI_ISL_82043
A/canine/NY/dog2c01/2009	Canine	H3N8	USA	03/2009_(Day_unknown)		EPI_ISL_82042			EPI_ISL_82042
A/canine/NY/dog2c02/2009	Canine	H3N8	USA	03/2009_(Day_unknown)		EPI_ISL_82041			EPI_ISL_82041
A/canine/NY/dog2c04/2009	Canine	H3N8	USA	03/2009_(Day_unknown)		EPI_ISL_82040			EPI_ISL_82040
A/canine/NY/dog2c05/2009	Canine	H3N8	USA	03/2009_(Day_unknown)		EPI_ISL_82039			EPI_ISL_82039
A/canine/NY/dog1c08/2009	Canine	H3N8	USA	03/2009_(Day_unknown)		EPI_ISL_82038
A/canine/NY/dog1c01/2009	Canine	H3N8	USA	03/2009_(Day_unknown)		EPI_ISL_82037		EPI_ISL_82037
A/canine/NY/dog1c05/2009	Canine	H3N8	USA	03/2009_(Day_unknown)		EPI_ISL_82036			EPI_ISL_82036
A/canine/NY/dog1c13/2009	Canine	H3N8	USA	03/2009_(Day_unknown)		EPI_ISL_82035
A/canine/NY/dog1c07/2009	Canine	H3N8	USA	03/2009_(Day_unknown)		EPI_ISL_82034
A/canine/NY/dog1c10/2009	Canine	H3N8	USA	03/2009_(Day_unknown)		EPI_ISL_82033
A/canine/NY/dog1c09/2009	Canine	H3N8	USA	03/2009_(Day_unknown)		EPI_ISL_82032			EPI_ISL_82032
A/canine/NY/dog1c02/2009	Canine	H3N8	USA	03/2009_(Day_unknown)		EPI_ISL_82031			EPI_ISL_82031
A/canine/NY/dog1c06/2009	Canine	H3N8	USA	03/2009_(Day_unknown)		EPI_ISL_82030			EPI_ISL_82030
A/canine/NY/dog1c04/2009	Canine	H3N8	USA	03/2009_(Day_unknown)		EPI_ISL_82029			EPI_ISL_82029
A/canine/NY/dog1c19/2009	Canine	H3N8	USA	03/2009_(Day_unknown)		EPI_ISL_82028
A/canine/NY/dog1c18/2009	Canine	H3N8	USA	03/2009_(Day_unknown)		EPI_ISL_82027			EPI_ISL_82027
A/canine/NY/dog1c17/2009	Canine	H3N8	USA	03/2009_(Day_unknown)		EPI_ISL_82026
A/canine/NY/dog1c15/2009	Canine	H3N8	USA	03/2009_(Day_unknown)		EPI_ISL_82025
A/canine/NY/dog1c14/2009	Canine	H3N8	USA	03/2009_(Day_unknown)		EPI_ISL_82024
A/canine/NY/dog1c12/2009	Canine	H3N8	USA	03/2009_(Day_unknown)		EPI_ISL_82023
A/canine/NY/dog1c11/2009	Canine	H3N8	USA	03/2009_(Day_unknown)		EPI_ISL_82022		EPI_ISL_82022	EPI_ISL_82022
A/canine/NY/dog5c19/2009	Canine	H3N8	USA	03/2009_(Day_unknown)		EPI_ISL_82021			EPI_ISL_82021
A/canine/NY/dog5c11/2009	Canine	H3N8	USA	03/2009_(Day_unknown)		EPI_ISL_82020			EPI_ISL_82020
A/canine/NY/dog5c06/2009	Canine	H3N8	USA	03/2009_(Day_unknown)		EPI_ISL_82019			EPI_ISL_82019
A/canine/NY/dog5c07/2009	Canine	H3N8	USA	03/2009_(Day_unknown)		EPI_ISL_82018			EPI_ISL_82018
A/canine/NY/dog5c10/2009	Canine	H3N8	USA	03/2009_(Day_unknown)		EPI_ISL_82017			EPI_ISL_82017
A/canine/NY/dog3c20/2009	Canine	H3N8	USA	03/2009_(Day_unknown)		EPI_ISL_82016			EPI_ISL_82016
A/canine/NY/dog3c19/2009	Canine	H3N8	USA	03/2009_(Day_unknown)		EPI_ISL_82015	EPI_ISL_82015		EPI_ISL_82015
A/canine/NY/dog3c12/2009	Canine	H3N8	USA	03/2009_(Day_unknown)		EPI_ISL_82014	EPI_ISL_82014		EPI_ISL_82014
A/canine/NY/dog4c01/2009	Canine	H3N8	USA	03/2009_(Day_unknown)		EPI_ISL_82013			EPI_ISL_82013
A/canine/NY/dog4c06/2009	Canine	H3N8	USA	03/2009_(Day_unknown)		EPI_ISL_82012
A/canine/NY/dog4c02/2009	Canine	H3N8	USA	03/2009_(Day_unknown)		EPI_ISL_82011			EPI_ISL_82011
A/canine/NY/dog4c03/2009	Canine	H3N8	USA	03/2009_(Day_unknown)		EPI_ISL_82010			EPI_ISL_82010
A/canine/NY/dog4c13/2009	Canine	H3N8	USA	03/2009_(Day_unknown)		EPI_ISL_82009
A/canine/NY/dog6c03/2009	Canine	H3N8	USA	03/2009_(Day_unknown)		EPI_ISL_82008			EPI_ISL_82008
A/canine/NY/dog4c08/2009	Canine	H3N8	USA	03/2009_(Day_unknown)		EPI_ISL_82007			EPI_ISL_82007
A/canine/NY/dog6c19/2009	Canine	H3N8	USA	03/2009_(Day_unknown)		EPI_ISL_82006
A/canine/NY/dog4c20/2009	Canine	H3N8	USA	03/2009_(Day_unknown)		EPI_ISL_82005	EPI_ISL_82005	EPI_ISL_82005
A/canine/NY/dog4c17/2009	Canine	H3N8	USA	03/2009_(Day_unknown)		EPI_ISL_82004
A/canine/NY/dog4c15/2009	Canine	H3N8	USA	03/2009_(Day_unknown)		EPI_ISL_82003			EPI_ISL_82003
A/canine/NY/dog4c16/2009	Canine	H3N8	USA	03/2009_(Day_unknown)		EPI_ISL_82002
A/canine/NY/dog6c07/2009	Canine	H3N8	USA	03/2009_(Day_unknown)		EPI_ISL_82001			EPI_ISL_82001
A/canine/NY/dog4c12/2009	Canine	H3N8	USA	03/2009_(Day_unknown)		EPI_ISL_82000			EPI_ISL_82000
A/canine/NY/dog6c05/2009	Canine	H3N8	USA	03/2009_(Day_unknown)		EPI_ISL_81999
A/canine/NY/dog6c04/2009	Canine	H3N8	USA	03/2009_(Day_unknown)		EPI_ISL_81998
A/canine/NY/dog6c17/2009	Canine	H3N8	USA	03/2009_(Day_unknown)		EPI_ISL_81997
A/canine/NY/dog7c20/2008	Canine	H3N8	USA	11/2008_(Day_unknown)		EPI_ISL_81996
A/canine/NY/dog7c19/2008	Canine	H3N8	USA	11/2008_(Day_unknown)		EPI_ISL_81995			EPI_ISL_81995
A/canine/NY/dog7c17/2008	Canine	H3N8	USA	11/2008_(Day_unknown)		EPI_ISL_81994	EPI_ISL_81994		EPI_ISL_81994
A/canine/NY/dog7c16/2008	Canine	H3N8	USA	11/2008_(Day_unknown)		EPI_ISL_81993			EPI_ISL_81993
A/canine/NY/dog7c15/2008	Canine	H3N8	USA	11/2008_(Day_unknown)		EPI_ISL_81992			EPI_ISL_81992
A/canine/NY/dog7c14/2008	Canine	H3N8	USA	11/2008_(Day_unknown)		EPI_ISL_81991			EPI_ISL_81991
A/canine/NY/dog7c13/2008	Canine	H3N8	USA	11/2008_(Day_unknown)		EPI_ISL_81990	EPI_ISL_81990		EPI_ISL_81990
A/canine/NY/dog7c12/2008	Canine	H3N8	USA	11/2008_(Day_unknown)		EPI_ISL_81989			EPI_ISL_81989
A/canine/NY/dog7c11/2008	Canine	H3N8	USA	11/2008_(Day_unknown)		EPI_ISL_81988			EPI_ISL_81988
A/canine/NY/dog7c09/2008	Canine	H3N8	USA	11/2008_(Day_unknown)		EPI_ISL_81987	EPI_ISL_81987		EPI_ISL_81987
A/canine/NY/dog7c05/2008	Canine	H3N8	USA	11/2008_(Day_unknown)		EPI_ISL_81986			EPI_ISL_81986
A/canine/NY/dog7c01/2008	Canine	H3N8	USA	11/2008_(Day_unknown)		EPI_ISL_81985	EPI_ISL_81985		EPI_ISL_81985
A/canine/NY/dog7c02/2008	Canine	H3N8	USA	11/2008_(Day_unknown)		EPI_ISL_81984			EPI_ISL_81984
A/canine/NY/dog7c10/2008	Canine	H3N8	USA	11/2008_(Day_unknown)		EPI_ISL_81983
A/canine/NY/dog8c12/2008	Canine	H3N8	USA	11/2008_(Day_unknown)		EPI_ISL_81982		EPI_ISL_81982	EPI_ISL_81982
A/canine/NY/dog8c05/2008	Canine	H3N8	USA	11/2008_(Day_unknown)		EPI_ISL_81981			EPI_ISL_81981
A/canine/NY/dog8c16/2008	Canine	H3N8	USA	11/2008_(Day_unknown)		EPI_ISL_81980			EPI_ISL_81980
A/canine/NY/dog8c20/2008	Canine	H3N8	USA	11/2008_(Day_unknown)		EPI_ISL_81979
A/canine/NY/dog8c15/2008	Canine	H3N8	USA	11/2008_(Day_unknown)		EPI_ISL_81978		EPI_ISL_81978	EPI_ISL_81978
A/canine/NY/dog8c14/2008	Canine	H3N8	USA	11/2008_(Day_unknown)		EPI_ISL_81977			EPI_ISL_81977
A/canine/NY/dog8c13/2008	Canine	H3N8	USA	11/2008_(Day_unknown)		EPI_ISL_81976			EPI_ISL_81976
A/canine/NY/dog8c10/2008	Canine	H3N8	USA	11/2008_(Day_unknown)		EPI_ISL_81975			EPI_ISL_81975
A/canine/NY/dog8c09/2008	Canine	H3N8	USA	11/2008_(Day_unknown)		EPI_ISL_81974
A/canine/NY/dog8c07/2008	Canine	H3N8	USA	11/2008_(Day_unknown)		EPI_ISL_81973			EPI_ISL_81973
A/canine/NY/dog8c06/2008	Canine	H3N8	USA	11/2008_(Day_unknown)		EPI_ISL_81972			EPI_ISL_81972
A/canine/NY/dog8c03/2008	Canine	H3N8	USA	11/2008_(Day_unknown)		EPI_ISL_81971		EPI_ISL_81971	EPI_ISL_81971
A/canine/NY/dog8c02/2008	Canine	H3N8	USA	11/2008_(Day_unknown)		EPI_ISL_81970			EPI_ISL_81970
A/canine/NY/dog8c01/2008	Canine	H3N8	USA	11/2008_(Day_unknown)		EPI_ISL_81969			EPI_ISL_81969
A/canine/NY/dog9c20/2008	Canine	H3N8	USA	11/2008_(Day_unknown)		EPI_ISL_81968			EPI_ISL_81968
A/canine/NY/dog9c18/2008	Canine	H3N8	USA	11/2008_(Day_unknown)		EPI_ISL_81967
A/canine/NY/dog9c16/2008	Canine	H3N8	USA	11/2008_(Day_unknown)		EPI_ISL_81966			EPI_ISL_81966
A/canine/NY/dog9c15/2008	Canine	H3N8	USA	11/2008_(Day_unknown)		EPI_ISL_81965			EPI_ISL_81965
A/canine/NY/dog9c12/2008	Canine	H3N8	USA	11/2008_(Day_unknown)		EPI_ISL_81964
A/canine/NY/dog9c09/2008	Canine	H3N8	USA	11/2008_(Day_unknown)		EPI_ISL_81963			EPI_ISL_81963
A/canine/NY/dog9c08/2008	Canine	H3N8	USA	11/2008_(Day_unknown)		EPI_ISL_81962			EPI_ISL_81962
A/canine/NY/dog9c07/2008	Canine	H3N8	USA	11/2008_(Day_unknown)		EPI_ISL_81961			EPI_ISL_81961
A/canine/NY/dog9c03/2008	Canine	H3N8	USA	11/2008_(Day_unknown)		EPI_ISL_81960			EPI_ISL_81960
A/canine/NY/dog9c05/2008	Canine	H3N8	USA	11/2008_(Day_unknown)		EPI_ISL_81959
A/canine/NY/dog9c04/2008	Canine	H3N8	USA	11/2008_(Day_unknown)		EPI_ISL_81958
A/canine/NY/dog7c06/2008	Canine	H3N8	USA	11/2008_(Day_unknown)		EPI_ISL_81957	EPI_ISL_81957
A/canine/NY/dog7c07/2008	Canine	H3N8	USA	11/2008_(Day_unknown)		EPI_ISL_81956			EPI_ISL_81956
A/canine/NY/dog7c04/2008	Canine	H3N8	USA	11/2008_(Day_unknown)		EPI_ISL_81955	EPI_ISL_81955		EPI_ISL_81955
A/canine/NY/dog7c03/2008	Canine	H3N8	USA	11/2008_(Day_unknown)		EPI_ISL_81954			EPI_ISL_81954
A/canine/NY/dog3c24/2009	Canine	H3N8	USA	03/2009_(Day_unknown)		EPI_ISL_81953
A/canine/NY/dog3c26/2009	Canine	H3N8	USA	03/2009_(Day_unknown)		EPI_ISL_81952
A/canine/NY/dog5c34/2009	Canine	H3N8	USA	03/2009_(Day_unknown)		EPI_ISL_81951
A/canine/NY/dog5c26/2009	Canine	H3N8	USA	03/2009_(Day_unknown)		EPI_ISL_81950
A/canine/NY/dog5c24/2009	Canine	H3N8	USA	03/2009_(Day_unknown)		EPI_ISL_81949
A/canine/NY/dog5c22/2009	Canine	H3N8	USA	03/2009_(Day_unknown)		EPI_ISL_81948
A/canine/NY/dog3c37/2009	Canine	H3N8	USA	03/2009_(Day_unknown)		EPI_ISL_81947
A/canine/NY/dog3c32/2009	Canine	H3N8	USA	03/2009_(Day_unknown)		EPI_ISL_81946
A/canine/NY/dog5c29/2009	Canine	H3N8	USA	03/2009_(Day_unknown)		EPI_ISL_81945
A/canine/NY/dog5c27/2009	Canine	H3N8	USA	03/2009_(Day_unknown)		EPI_ISL_81944
A/canine/NY/dog3c40/2009	Canine	H3N8	USA	03/2009_(Day_unknown)		EPI_ISL_81943
A/canine/NY/dog3c31/2009	Canine	H3N8	USA	03/2009_(Day_unknown)		EPI_ISL_81942
A/canine/NY/dog3c30/2009	Canine	H3N8	USA	03/2009_(Day_unknown)		EPI_ISL_81941
A/canine/NY/dog3c29/2009	Canine	H3N8	USA	03/2009_(Day_unknown)		EPI_ISL_81940
A/canine/NY/dog3c28/2009	Canine	H3N8	USA	03/2009_(Day_unknown)		EPI_ISL_81939
A/canine/NY/dog5c36/2009	Canine	H3N8	USA	03/2009_(Day_unknown)		EPI_ISL_81938
A/canine/NY/dog6c34/2009	Canine	H3N8	USA	03/2009_(Day_unknown)		EPI_ISL_81937
A/canine/NY/dog6c31/2009	Canine	H3N8	USA	03/2009_(Day_unknown)		EPI_ISL_81936
A/canine/NY/dog6c22/2009	Canine	H3N8	USA	03/2009_(Day_unknown)		EPI_ISL_81935			EPI_ISL_81935
A/canine/NY/dog5c39/2009	Canine	H3N8	USA	03/2009_(Day_unknown)		EPI_ISL_81934
A/canine/NY/dog5c35/2009	Canine	H3N8	USA	03/2009_(Day_unknown)		EPI_ISL_81933
A/canine/NY/dog22c12/2009	Canine	H3N8	USA	09/2009_(Day_unknown)		EPI_ISL_81932
A/canine/NY/dog22c20/2009	Canine	H3N8	USA	09/2009_(Day_unknown)		EPI_ISL_81931
A/canine/NY/dog23c04/2009	Canine	H3N8	USA	09/2009_(Day_unknown)		EPI_ISL_81930
A/canine/NY/dog21c08/2009	Canine	H3N8	USA	12/2009_(Day_unknown)		EPI_ISL_81929		EPI_ISL_81929	EPI_ISL_81929
A/canine/NY/dog21c07/2009	Canine	H3N8	USA	12/2009_(Day_unknown)		EPI_ISL_81928
A/canine/NY/dog23c07/2009	Canine	H3N8	USA	09/2009_(Day_unknown)		EPI_ISL_81927
A/canine/NY/dog23c19/2009	Canine	H3N8	USA	09/2009_(Day_unknown)		EPI_ISL_81926
A/canine/NY/dog21c19/2009	Canine	H3N8	USA	12/2009_(Day_unknown)		EPI_ISL_81925
A/canine/NY/dog21c16/2009	Canine	H3N8	USA	12/2009_(Day_unknown)		EPI_ISL_81924
A/canine/NY/dog21c15/2009	Canine	H3N8	USA	12/2009_(Day_unknown)		EPI_ISL_81923
A/canine/NY/dog21c14/2009	Canine	H3N8	USA	12/2009_(Day_unknown)		EPI_ISL_81922			EPI_ISL_81922
A/canine/StatenIs/115719/2007	Canine	H3N8	USA	06/2007_(Day_unknown)		EPI_ISL_81921			EPI_ISL_81921
A/canine/NY/100528-4/2006	Canine	H3N8	USA	08/2006_(Day_unknown)		EPI_ISL_81920			EPI_ISL_81920
A/canine/NY/4986/2006	Canine	H3N8	USA	01/2006_(Day_unknown)		EPI_ISL_81919			EPI_ISL_81919
A/canine/NY/100525/2006	Canine	H3N8	USA	01/2006_(Day_unknown)		EPI_ISL_81918			EPI_ISL_81918
A/canine/Miami/2005	Canine	H3N8	USA	2005_(Month_and_day_unknown)		EPI_ISL_64819		EPI_ISL_64819	EPI_ISL_64819	EPI_ISL_64819	EPI_ISL_64819	EPI_ISL_64819
A/canine/Jacksonville/2005	Canine	H3N8	USA	2005_(Month_and_day_unknown)		EPI_ISL_64818		EPI_ISL_64818	EPI_ISL_64818	EPI_ISL_64818	EU534194	EU534193
A/eq/Miami/63	Canine	H3N8	USA	1963_(Month_and_day_unknown)
A/equine/Detroit/2/1963	Canine	H3N8	USA	1963_(Month_and_day_unknown)
A/eq/Kentucky/92	Canine	H3N8	USA	1992_(Month_and_day_unknown)
A/equine/Arundel/12369/91	Canine	H3N8	USA	1991_(Month_and_day_unknown)
A/canine/NY/3699/2010	Canine	H3N8	USA	2010		KM359830
A/equine/Alaska/1/1991	Canine	H3N8	USA	1991
A/equine/North_Carolina/152429/2002	Canine	H3N8	USA	2002
A/canine/NY/dog4c7/2009	Canine	H3N8	USA	03/2009_(Day_unknown)			EPI_ISL_82181
A/canine/NY/dog3c14/2009	Canine	H3N8	USA	03/2009_(Day_unknown)			EPI_ISL_82147		EPI_ISL_82147
A/canine/NY/dog3c07/2009	Canine	H3N8	USA	03/2009_(Day_unknown)			EPI_ISL_82141		EPI_ISL_82141
A/canine/NY/dog3c17/2009	Canine	H3N8	USA	03/2009_(Day_unknown)			EPI_ISL_82145		EPI_ISL_82145
A/canine/NY/dog3c16/2009	Canine	H3N8	USA	03/2009_(Day_unknown)			EPI_ISL_82180
A/canine/NY/dog3c13/2009	Canine	H3N8	USA	03/2009_(Day_unknown)			EPI_ISL_82143		EPI_ISL_82143
A/canine/NY/dog3c08/2009	Canine	H3N8	USA	03/2009_(Day_unknown)			EPI_ISL_82179
A/canine/NY/dog3c06/2009	Canine	H3N8	USA	03/2009_(Day_unknown)			EPI_ISL_82140		EPI_ISL_82140
A/canine/NY/dog5c17/2009	Canine	H3N8	USA	03/2009_(Day_unknown)			EPI_ISL_82070		EPI_ISL_82070
A/canine/NY/dog4c14/2009	Canine	H3N8	USA	03/2009_(Day_unknown)			EPI_ISL_82133		EPI_ISL_82133
A/canine/NY/dog4c11/2009	Canine	H3N8	USA	03/2009_(Day_unknown)			EPI_ISL_82073		EPI_ISL_82073
A/canine/NY/dog4c2/2009	Canine	H3N8	USA	03/2009_(Day_unknown)			EPI_ISL_82178
A/canine/NY/dog4c1/2009	Canine	H3N8	USA	03/2009_(Day_unknown)			EPI_ISL_82177
A/canine/NY/dog3c03/2009	Canine	H3N8	USA	03/2009_(Day_unknown)			EPI_ISL_82137	EPI_ISL_82137	EPI_ISL_82137
A/canine/NY/dog3c02/2009	Canine	H3N8	USA	03/2009_(Day_unknown)			EPI_ISL_82176
A/canine/NY/dog3c01/2009	Canine	H3N8	USA	03/2009_(Day_unknown)			EPI_ISL_82138		EPI_ISL_82138
A/canine/NY/dog7c29/2008	Canine	H3N8	USA	11/2008_(Day_unknown)			EPI_ISL_82175
A/canine/NY/dog7c27/2008	Canine	H3N8	USA	11/2008_(Day_unknown)			EPI_ISL_82174
A/canine/NY/dog7c25/2008	Canine	H3N8	USA	11/2008_(Day_unknown)			EPI_ISL_82173
A/canine/NY/dog7c23/2008	Canine	H3N8	USA	11/2008_(Day_unknown)			EPI_ISL_82172
A/canine/NY/dog7c21/2008	Canine	H3N8	USA	11/2008_(Day_unknown)			EPI_ISL_82171
A/equine/Oregon/3/2013	Canine	H3N8	USA	08/09/2013
A/equine/Kentucky/4/2012	Canine	H3N8	USA	2012_(Month_and_day_unknown)
A/equine/Kentucky/5/2012	Canine	H3N8	USA	2012_(Month_and_day_unknown)
A/equine/Kentucky/2/2012	Canine	H3N8	USA	09/2012_(Day_unknown)
A/equine/Kentucky/3/2012	Canine	H3N8	USA	09/2012_(Day_unknown)
A/equine/Pennsylvania/1-2/2011	Canine	H3N8	USA	12/2011_(Day_unknown)
A/equine/Pennsylvania/2-5/2011	Canine	H3N8	USA	12/2011_(Day_unknown)
A/equine/Pennsylvania/3-7/2011	Canine	H3N8	USA	12/2011_(Day_unknown)
A/equine/Pennsylvania/5-5/2011	Canine	H3N8	USA	12/2011_(Day_unknown)
A/equine/Pennsylvania/6-15/2011	Canine	H3N8	USA	12/2011_(Day_unknown)
A/Ken/1/1981	Canine	H3N8	USA	1981_(Month_and_day_unknown)
A/equine/Sao_paulo/6/1969	Canine	H3N8	USA	1969_(Month_and_day_unknown)
A/equine/Ohio/113461-2/2005	Canine	H3N8	USA	2005
A/equine/Tennessee/30A/2014	Canine	H3N8	USA	10/21/2014
A/canine/NY/dog4c09/2009	Canine	H3N8	USA	03/2009_(Day_unknown)				EPI_ISL_82131	EPI_ISL_82131
A/canine/NY/dog4c05/2009	Canine	H3N8	USA	03/2009_(Day_unknown)				EPI_ISL_82122	EPI_ISL_82122
A/canine/NY/dog6c13/2009	Canine	H3N8	USA	03/2009_(Day_unknown)				EPI_ISL_82082
A/canine/NY/dog21c02/2009	Canine	H3N8	USA	12/2009_(Day_unknown)				EPI_ISL_82102	EPI_ISL_82102
A/canine/NY/dog21c09/2009	Canine	H3N8	USA	12/2009_(Day_unknown)				EPI_ISL_82183
A/canine/NY/dog21c24/2009	Canine	H3N8	USA	12/2009_(Day_unknown)				EPI_ISL_82182
A/canine/NY/dog3c18/2009	Canine	H3N8	USA	03/2009_(Day_unknown)					EPI_ISL_82146
A/canine/NY/dog3c15/2009	Canine	H3N8	USA	03/2009_(Day_unknown)					EPI_ISL_82144
A/canine/NY/dog3c10/2009	Canine	H3N8	USA	03/2009_(Day_unknown)					EPI_ISL_82142
A/canine/NY/dog3c05/2009	Canine	H3N8	USA	03/2009_(Day_unknown)					EPI_ISL_82139
A/canine/NY/dog2c19/2009	Canine	H3N8	USA	03/2009_(Day_unknown)					EPI_ISL_82136
A/canine/NY/dog2c16/2009	Canine	H3N8	USA	03/2009_(Day_unknown)					EPI_ISL_82135
A/canine/NY/dog2c07/2009	Canine	H3N8	USA	03/2009_(Day_unknown)					EPI_ISL_82134
A/canine/NY/dog4c18/2009	Canine	H3N8	USA	03/2009_(Day_unknown)					EPI_ISL_82086
A/canine/NY/dog4c10/2009	Canine	H3N8	USA	03/2009_(Day_unknown)					EPI_ISL_82132
A/canine/NY/dog4c07/2009	Canine	H3N8	USA	03/2009_(Day_unknown)					EPI_ISL_82085
A/canine/NY/dog6c16/2009	Canine	H3N8	USA	03/2009_(Day_unknown)					EPI_ISL_82084
A/canine/NY/dog6c06/2009	Canine	H3N8	USA	03/2009_(Day_unknown)					EPI_ISL_82090
A/canine/NY/dog1c20/2009	Canine	H3N8	USA	03/2009_(Day_unknown)					EPI_ISL_82060
A/canine/NY/dog5c20/2009	Canine	H3N8	USA	03/2009_(Day_unknown)					EPI_ISL_82072
A/canine/NY/dog5c18/2009	Canine	H3N8	USA	03/2009_(Day_unknown)					EPI_ISL_82071
A/canine/NY/dog5c16/2009	Canine	H3N8	USA	03/2009_(Day_unknown)					EPI_ISL_82069
A/canine/NY/dog5c15/2009	Canine	H3N8	USA	03/2009_(Day_unknown)					EPI_ISL_82068
A/canine/NY/dog5c14/2009	Canine	H3N8	USA	03/2009_(Day_unknown)					EPI_ISL_82067
A/canine/NY/dog5c13/2009	Canine	H3N8	USA	03/2009_(Day_unknown)					EPI_ISL_82066
A/canine/NY/dog5c09/2009	Canine	H3N8	USA	03/2009_(Day_unknown)					EPI_ISL_82064
A/canine/NY/dog5c04/2009	Canine	H3N8	USA	03/2009_(Day_unknown)					EPI_ISL_82062
A/canine/NY/dog5c01/2009	Canine	H3N8	USA	03/2009_(Day_unknown)					EPI_ISL_82074
A/canine/NY/dog5c12/2009	Canine	H3N8	USA	03/2009_(Day_unknown)					EPI_ISL_82065
A/canine/NY/dog1c26/2009	Canine	H3N8	USA	03/2009_(Day_unknown)					EPI_ISL_82130
A/canine/NY/dog1c35/2009	Canine	H3N8	USA	03/2009_(Day_unknown)					EPI_ISL_82129
A/canine/NY/dog1c41/2009	Canine	H3N8	USA	03/2009_(Day_unknown)					EPI_ISL_82128
A/canine/NY/dog1c42/2009	Canine	H3N8	USA	03/2009_(Day_unknown)					EPI_ISL_82127
A/canine/NY/dog1c38/2009	Canine	H3N8	USA	03/2009_(Day_unknown)					EPI_ISL_82126
A/canine/NY/dog1c40/2009	Canine	H3N8	USA	03/2009_(Day_unknown)					EPI_ISL_82125
A/canine/NY/dog2c18/2009	Canine	H3N8	USA	03/2009_(Day_unknown)					EPI_ISL_82124
A/canine/NY/dog2c15/2009	Canine	H3N8	USA	03/2009_(Day_unknown)					EPI_ISL_82123
A/canine/NY/dog4c19/2009	Canine	H3N8	USA	03/2009_(Day_unknown)					EPI_ISL_82087
A/canine/NY/dog6c28/2009	Canine	H3N8	USA	03/2009_(Day_unknown)					EPI_ISL_82121
A/canine/NY/dog6c27/2009	Canine	H3N8	USA	03/2009_(Day_unknown)					EPI_ISL_82120
A/canine/NY/dog6c25/2009	Canine	H3N8	USA	03/2009_(Day_unknown)					EPI_ISL_82119
A/canine/NY/dog6c23/2009	Canine	H3N8	USA	03/2009_(Day_unknown)					EPI_ISL_82118
A/canine/NY/dog7c08/2008	Canine	H3N8	USA	11/2008_(Day_unknown)					EPI_ISL_82117
A/canine/NY/dog8c18/2008	Canine	H3N8	USA	11/2008_(Day_unknown)					EPI_ISL_82116
A/canine/NY/dog8c17/2008	Canine	H3N8	USA	11/2008_(Day_unknown)					EPI_ISL_82115
A/canine/NY/dog8c11/2008	Canine	H3N8	USA	11/2008_(Day_unknown)					EPI_ISL_82114
A/canine/NY/dog8c08/2008	Canine	H3N8	USA	11/2008_(Day_unknown)					EPI_ISL_82113
A/canine/NY/dog8c04/2008	Canine	H3N8	USA	11/2008_(Day_unknown)					EPI_ISL_82112
A/canine/NY/dog9c19/2008	Canine	H3N8	USA	11/2008_(Day_unknown)					EPI_ISL_82111
A/canine/NY/dog9c17/2008	Canine	H3N8	USA	11/2008_(Day_unknown)					EPI_ISL_82110
A/canine/NY/dog9c14/2008	Canine	H3N8	USA	11/2008_(Day_unknown)					EPI_ISL_82109
A/canine/NY/dog9c13/2008	Canine	H3N8	USA	11/2008_(Day_unknown)					EPI_ISL_82108
A/canine/NY/dog9c11/2008	Canine	H3N8	USA	11/2008_(Day_unknown)					EPI_ISL_82107
A/canine/NY/dog9c10/2008	Canine	H3N8	USA	11/2008_(Day_unknown)					EPI_ISL_82106
A/canine/NY/dog9c02/2008	Canine	H3N8	USA	11/2008_(Day_unknown)					EPI_ISL_82105
A/canine/NY/dog9c01/2008	Canine	H3N8	USA	11/2008_(Day_unknown)					EPI_ISL_82104
A/canine/NY/dog21c21/2009	Canine	H3N8	USA	12/2009_(Day_unknown)					EPI_ISL_82103
A/canine/NY/dog23c13/2009	Canine	H3N8	USA	09/2009_(Day_unknown)					EPI_ISL_82101
A/canine/NY/dog23c15/2009	Canine	H3N8	USA	09/2009_(Day_unknown)					EPI_ISL_82100
A/canine/NY/dog23c08/2009	Canine	H3N8	USA	09/2009_(Day_unknown)					EPI_ISL_82099
A/canine/NY/dog23c17/2009	Canine	H3N8	USA	09/2009_(Day_unknown)					EPI_ISL_82098
A/canine/NY/dog23c01/2009	Canine	H3N8	USA	09/2009_(Day_unknown)					EPI_ISL_82097
A/canine/NY/dog23c02/2009	Canine	H3N8	USA	09/2009_(Day_unknown)					EPI_ISL_82096
A/eq/Kentucky/1/88	Canine	H3N8	USA	1988_(Month_and_day_unknown)
A/canine/USA/ca01/2008	Canine	H3N8	USA	12/01/2008						EPI_ISL_502443
A/equine/Ohio/113461-1/2005	Canine	H3N8	USA	2005

## Sheet: Sheet 4
Actual sequence number for each dataset that used in identifying the effective substitutions over the epidemiological time period for H3N2 CIV. Sequences pertaining to dataset "2007" and "2009" were merged into the "2006" and "2008" dataset to form a new dataset "2006-2007" (orange) and "2008-2009" (yellow), to ensure that each dataset has at least 3 sequences
Gene	Year Location	2006	2007	2008	2009	2010	2011	2012	2013	2014	2015	2016	2017	2018	2019
H3	Sorth Asia	2	4	1	8	16	6	14	13	6	11	4	30	3	8
	North America	0	0	0	0	0	0	0	0	0	20	21	42	33	0
	Total	6		9		16	6	14	13	6	31	25	72	36	8
Gene	Year Location	2006	2007	2008	2009	2010	2011	2012	2013	2014	2015	2016	2017	2018	2019
N2	Sorth Asia	2	4	1	8	16	6	13	12	6	11	4	30	3	8
	North America	0	0	0	0	0	0	0	0	0	21	23	42	33	0
	Total	6		9		16	6	13	12	6	32	27	72	36	8
Gene	Year Location	2006	2007	2008	2009	2010	2011	2012	2013	2014	2015	2016	2017	2018	2019
MP	Sorth Asia	2	4	1	8	16	5	9	13	6	11	4	39	3	8
	North America	0	0	0	0	0	0	0	0	0	21	23	42	33	0
	Total	6		9		16	5	9	13	6	32	27	81	36	8
Gene	Year Location	2006	2007	2008	2009	2010	2011	2012	2013	2014	2015	2016	2017	2018	2019
NP	Sorth Asia	2	4	1	8	16	6	14	13	6	11	4	39	3	8
	North America	0	0	0	0	0	0	0	0	0	21	23	42	33	0
	Total	6		9		16	6	14	13	6	32	27	81	36	8
Gene	Year Location	2006	2007	2008	2009	2010	2011	2012	2013	2014	2015	2016	2017	2018	2019
NS	Sorth Asia	2	4	0	9	14	5	11	13	6	11	4	39	3	8
	North America	0	0	0	0	0	0	0	0	0	21	23	42	33	0
	Total	6		9		14	5	11	13	6	32	27	81	36	8
Gene	Year Location	2006	2007	2008	2009	2010	2011	2012	2013	2014	2015	2016	2017	2018	2019
PA	Sorth Asia	2	4	1	4	8	6	13	13	6	11	4	39	3	8
	North America	0	0	0	0	0	0	0	0	0	21	21	42	38	0
	Total	6		5		8	6	13	13	6	32	25	81	41	8
Gene	Year Location	2006	2007	2008	2009	2010	2011	2012	2013	2014	2015	2016	2017	2018	2019
PB1	Sorth Asia	2	4	1	3	8	5	12	14	6	11	4	39	3	7
	North America	0	0	0	0	0	0	0	0	0	21	22	42	12	0
	Total	6		4		8	5	12	14	6	32	26	81	15	7
Gene	Year Location	2006	2007	2008	2009	2010	2011	2012	2013	2014	2015	2016	2017	2018	2019
PB2	Sorth Asia	2	4	1	3	8	6	12	12	6	11	4	39	3	8
	North America	0	0	0	0	0	0	0	0	0	21	21	42	33	0
	Total	6		4		8	6	12	12	6	32	25	81	36	8
